# Supplementary material for: Computational identification and experimental validation of microRNAs binding to the Alzheimer-related gene ADAM10
Source: BMC Med Genet. 2012 May 17;13:35. doi: 10.1186/1471-2350-13-35 (PMC3459808; doi:10.1186/1471-2350-13-35)
Supplement: Additional file 1 — List of predicted target genes common in 4 out of 6 DBs. The table shows a list of predicted target genes of miR-103, miR-107, miR-1306. These target genes are either listed in AlzGene DB and target gene of at least one miRNA or target gene of at least two miRNAs (column 3). Beside the gene symbol the Entrez GeneID is given. [file 1471-2350-13-35-S1.xls]

## Sheet: targets
gene symbol	Entrez GeneID	target gene/AlzGene DB gene
ABCA1	19	miR-1306, AlzGeneDB
ABHD2	11057	miR-103, miR-107
AC007546.6-201	400073	miR-103, miR-107
ADAM10	102	miR-1306, AlzGeneDB
ADAM7	8756	miR-103, miR-107
AMOT	154796	miR-103, miR-107
APH1A	51107	miR-1306, AlzGeneDB
AQP11	282679	miR-103, miR-107
ARHGAP5	394	miR-103, miR-107
Ari2	10425	miR-103, miR-107
ARL6IP2	64225	miR-103, miR-107
ARNT	405	miR-103, miR-107
ARPC2	10109	miR-103, miR-107
BACH2	60468	miR-103, miR-107
BDNF	627	miR-103, miR-107, AlzGeneDB
BMX	660	miR-103, miR-107
BSDC1	55108	miR-103, miR-107
BTG2	7832	miR-103, miR-107
C20orf39	79953	miR-103, miR-107
C21orf55	54943	miR-1306, AlzGeneDB
C2orf42	54980	miR-103, miR-107
C5orf41	153222	miR-103, miR-107
CACNA2D1	781	miR-103, miR-107
CACNB2	783	miR-1306, AlzGeneDB
CAPZA2	830	miR-103, miR-107
CCNE1	898	miR-103, miR-107
CDK5R1	8851	miR-103, miR-107, AlzGeneDB
CDK6	1021	miR-103, miR-107
CELSR2	1952	miR-103, miR-107
CHD1	1105	miR-103, miR-107
CHEK1	1111	miR-103, miR-107
CHRNA3	1136	miR-1306, AlzGeneDB
CHRNA4	1137	miR-1306, AlzGeneDB
CLCN5	1184	miR-103, miR-107
COBLL1	22837	miR-103, miR-107
COX15	1355	miR-1306, AlzGeneDB
CPEB3	22849	miR-103, miR-107
CPNE6	9362	miR-103, miR-107
CXCL12	6387	miR-1306, AlzGeneDB
CXorf23	256643	miR-103, miR-107
CYP19A1	1588	miR-1306, AlzGeneDB
DCBLD2	131566	miR-103, miR-107
DCUN1D4	23142	miR-103, miR-107
DICER1	23405	miR-103, miR-107
DKFZp564E0482	79012	miR-103, miR-107
DLL1	28514	miR-103, miR-107
DSC1	1823	miR-1306, AlzGeneDB
DVL1	1855	miR-103, miR-107, AlzGeneDB
EIF4B	1975	miR-103, miR-107
EIF5	1983	miR-103, miR-107
ENSA	2029	miR-103, miR-107
ESR1	2099	miR-103, miR-107, AlzGeneDB
ESRRA	2101	miR-103, miR-107
EXOC5	10640	miR-103, miR-107
FAM81A	145773	miR-103, miR-107
FBXW7	55294	miR-103, miR-107
FOXJ2	55810	miR-103, miR-107
FRYL	285527	miR-103, miR-107
FSTL4	23105	miR-103, miR-107
GALNTL6	442117	miR-103, miR-107
GNA11	2767	miR-1306, AlzGeneDB
GPATCH8	23131	miR-103, miR-107
HPCAL1	3241	miR-1306, AlzGeneDB
IGF1	3479	miR-1306, AlzGeneDB
IGF1R	3480	miR-1306, AlzGeneDB
IHH	3549	miR-103, miR-107
JAKMIP2	9832	miR-103, miR-107
JUB	84962	miR-103, miR-107
KIAA0774	23281	miR-103, miR-107
KIAA1005	23322	miR-103, miR-107
KIAA1033	23325	miR-103, miR-107
KIAA1726	85463	miR-103, miR-107
KIAA2018	205717	miR-103, miR-107
KIF21A	55605	miR-103, miR-107
KIF23	9493	miR-103, miR-107
KLHL6	89857	miR-103, miR-107
LDLR	3949	miR-1306, AlzGeneDB
LRP1	4035	miR-103, miR-107, AlzGeneDB
LRP2	4036	miR-103, miR-107, AlzGeneDB
LRP8	7804	miR-1306, AlzGeneDB
LRRN3	54674	miR-103, miR-107
MECP2	4204	miR-103, miR-107
MED26	9441	miR-103, miR-107
MFN2	9927	miR-103, miR-107
MTMR4	9110	miR-103, miR-107
MYB	4602	miR-103, miR-107
MYH9	4627	miR-103, miR-107
N4BP1	9683	miR-103, miR-107
NAV2	89797	miR-103, miR-107
NEDD9	4739	miR-107, AlzGeneDB
NF1	4763	miR-103, miR-107
NOTCH2	4853	miR-103, miR-107
NOVA1	4857	miR-103, miR-107
NR4A3	8013	miR-103, miR-107
NTRK2	4915	miR-103, miR-107, miR-1306, AlzGeneDB
OTUD4	54726	miR-103, miR-107
PCGF5	84333	miR-103, miR-107, AlzGeneDB
PDE3B	5140	miR-103, miR-107, AlzGeneDB
PELI2	57161	miR-103, miR-107
PER3	8863	miR-103, miR-107
PIK3R1	5295	miR-103, miR-107, AlzGeneDB
PLAG1	5324	miR-103, miR-107
PLCB1	23236	miR-103, miR-107
PLS3	5358	miR-103, miR-107
PPARD	5467	miR-1306, AlzGeneDB
PPARGC1A	10891	miR-1306, AlzGeneDB
PRKAB2	5565	miR-107, AlzGeneDB
PRKG1	5592	miR-103, miR-107
PTH	5741	miR-103, miR-107
RAB11FIP2	22841	miR-103, miR-107
RAI14	26064	miR-103, miR-107
RANGRF	29098	miR-103, miR-107
RASSF5	83593	miR-103, miR-107
RBM24	221662	miR-103, miR-107
RGS4	5999	miR-103, miR-107, AlzGeneDB
RNF38	152006	miR-103, miR-107
RUNX1T1	862	miR-103, miR-107
RXRA	6256	miR-1306, AlzGeneDB
SAP130	79595	miR-103, miR-107
SCN1A	6323	miR-103, miR-107
SCN2A2	6326	miR-103, miR-107
SEPT3	55964	miR-1306, AlzGeneDB
SEPT8	23176	miR-103, miR-107
SH2D2A	9047	miR-103, miR-107
SH3GL2	6456	miR-103, miR-107
SIPA1L2	57568	miR-103, miR-107
SLN	6588	miR-103, miR-107
SNRK	54861	miR-103, miR-107
SNX3	8724	miR-103, miR-107
SPINK5	11005	miR-103, miR-107
SPRED1	161742	miR-103, miR-107
ST8SIA3	51046	miR-103, miR-107
SYNJ1	8867	miR-103, miR-107
TANC2	26115	miR-1306, AlzGeneDB
TARBP2	6895	miR-103, miR-107
TBC1D19	55296	miR-103, miR-107
TDG	6996	miR-103, miR-107
TGFBR3	7049	miR-103, miR-107
TLK1	9874	miR-103, miR-107
TNFRSF1B	7133	miR-1306, AlzGeneDB
TSPAN8	7103	miR-103, miR-107
UBE4A	9354	miR-103, miR-107
UMOD	7369	miR-103, miR-107
UPF2	26019	miR-103, miR-107
VAMP1	6843	miR-103, miR-107
VCP	7415	miR-103, miR-107, AlzGeneDB
VDP	8615	miR-103, miR-107
WDR22	8816	miR-103, miR-107
WNT3A	89780	miR-103, miR-107
YTHDC1	91746	miR-103, miR-107
YWHAH	7533	miR-103, miR-107
ZBTB10	65986	miR-103, miR-107
ZC3H12B	340554	miR-103, miR-107
ZKSCAN1	7586	miR-103, miR-107
ZNF449	203523	miR-103, miR-107
