# Supplementary material for: Computational identification and experimental validation of microRNAs binding to the Alzheimer-related gene ADAM10
Source: BMC Med Genet. 2012 May 17;13:35. doi: 10.1186/1471-2350-13-35 (PMC3459808; doi:10.1186/1471-2350-13-35)
Supplement: Additional file 2 — List of enriched target genes of miR-103 in Gene Ontology. The table shows the Gene Ontology entities with enrichment of predicted target genes of miR-103. Additionally a p-value and FDR value is given. [file 1471-2350-13-35-S2.xls]

## Sheet: miR-103
Name	Total Entities	Overlap	Percent Overlap	Overlapping Entities	p-value	FDR	Gene Ontology
protein kinase activity	565	11	1	CDK6,BMX,CHEK1,PRKG1,NTRK2,SNRK,CDK5R1,TLK1,CSNK1A1,CDK14,CAMKV	0.000327897	0.03686167	molecular function
phosphoprotein binding	30	3	10	PIK3R1,PDE3B,CSNK1A1	0.000612844	0.03686167	molecular function
siRNA binding	7	2	28	MECP2,TARBP2	0.000633846	0.03686167	molecular function
calcium ion binding	1090	15	1	FSTL4,KIAA2018,GALNTL6,LRP2,LRP1,NOTCH2,UMOD,PLCB1,DLL1,CDK5R1,ITSN1,PLS3,CPNE6,CELSR2,CACNA2D1	0.00110485	0.03686167	molecular function
transcription factor activity	1215	16	1	C5orf41,ZNF449,MYB,ARNT,ESR1,ESRRA,NR4A3,RCAN1,ZKSCAN1,BACH2,PLAG1,RUNX1T1,FBXW7,MECP2,TAF5,FOXJ2	0.00119195	0.03686167	molecular function
cyclin-dependent protein kinase activity	39	3	7	CDK6,CDK5R1,CDK14	0.00133004	0.03686167	molecular function
protein domain specific binding	217	6	2	ESRRA,PIK3R1,VCP,MECP2,YWHAH,TDG	0.00137692	0.03686167	molecular function
protein phosphatase binding	40	3	7	PIK3R1,VCP,SNX3	0.00143207	0.03686167	molecular function
kinase activity	783	12	1	CCNE1,CDK6,BMX,PIK3R1,CHEK1,PRKG1,NTRK2,SNRK,CDK5R1,TLK1,CSNK1A1,CDK14	0.0014455	0.03686167	molecular function
nucleotide binding	2265	24	1	ATL2,CLCN5,CDK6,BMX,CHEK1,MFN2,PRKG1,MYH9,EIF4B,SEPT8,NTRK2,DICER1,VCP,SNRK,CHD1,KIF23,TLK1,CSNK1A1,EIF5,NAV2,CPEB3,RBM24,KIF21A,CDK14	0.00152953	0.03686167	molecular function
cyclin binding	12	2	16	CDK6,CDK14	0.00195606	0.0428555	molecular function
insulin-like growth factor receptor binding	14	2	14	PIK3R1,YWHAH	0.00267741	0.05352258	molecular function
ligand-dependent nuclear receptor activity	51	3	5	ESR1,ESRRA,NR4A3	0.00288711	0.05352258	molecular function
voltage-gated sodium channel activity	17	2	11	SCN2A,SCN1A	0.00395793	0.05365036	molecular function
steroid hormone receptor activity	60	3	5	ESR1,ESRRA,NR4A3	0.00457494	0.05365036	molecular function
actin binding	375	7	1	CFL1,SPTBN4,MYH9,YWHAH,PLS3,CAPZA2,ARPC2	0.0050955	0.05365036	molecular function
GTPase activator activity	217	5	2	RGS4,NF1,ARHGAP5,SIPA1L2,TBC1D19	0.00741221	0.06870549	molecular function
protein serine-threonine kinase activity	542	8	1	CDK6,CHEK1,PRKG1,SNRK,TLK1,CSNK1A1,CDK14,CAMKV	0.0110375	0.08359688	molecular function
translation initiation factor activity	88	3	3	DENR,EIF4B,EIF5	0.0131105	0.08892418	molecular function
ATP binding	1835	18	0	CLCN5,CDK6,BMX,CHEK1,PRKG1,MYH9,NTRK2,DICER1,VCP,SNRK,CHD1,KIF23,TLK1,CSNK1A1,NAV2,KIF21A,CDK14,CAMKV	0.0131877	0.08892418	molecular function
sodium channel activity	35	2	5	SCN2A,SCN1A	0.0162225	0.08892418	molecular function
structural constituent of cytoskeleton	96	3	3	SPTBN4,ANK1,ARPC2	0.0165332	0.08892418	molecular function
endonuclease activity	96	3	3	DICER1,ZC3H12C,ZC3H12B	0.0165332	0.08892418	molecular function
nucleic acid binding	1483	15	1	GPATCH8,PHF20L1,ZNF449,EIF4B,DICER1,ZKSCAN1,PLAG1,ARIH2,ZBTB10,CHD1,SYNJ1,CPEB3,ZC3H12C,RBM24,ZC3H12B	0.0180698	0.09467004	molecular function
enzyme binding	184	4	2	PLCB1,MECP2,YWHAH,ANK1	0.0196552	0.0985324	molecular function
double-stranded RNA binding	39	2	5	DICER1,TARBP2	0.0199138	0.0985324	molecular function
protein complex binding	187	4	2	CCNE1,LRP1,ESR1,SYNJ1	0.0207173	0.0985324	molecular function
steroid binding	48	2	4	ESR1,ESRRA	0.0293489	0.1178847	molecular function
SH3 domain binding	122	3	2	LRP2,SH2D2A,SYNJ1	0.0308066	0.1183931	molecular function
histone acetyltransferase activity	51	2	3	SAP130,TAF5	0.0328186	0.1183931	molecular function
RNA polymerase II transcription factor activity, enhancer binding	52	2	3	ARNT,TLE4	0.0340093	0.1183931	molecular function
transcription coactivator activity	223	4	1	SAP130,ARNT,CCNE1,MED26	0.0362296	0.1183931	molecular function
transcription regulator activity	440	6	1	KIAA2018,MYB,ARNT,ESR1,TAF5,MED26	0.0367353	0.1183931	molecular function
transcription activator activity	329	5	1	MYB,ARNT,NR4A3,YWHAH,FOXJ2	0.0371089	0.1183931	molecular function
transcription factor binding	230	4	1	ARNT,ESR1,MECP2,TDG	0.0398522	0.1215744	molecular function
metal ion binding	3461	27	0	GPATCH8,PHF20L1,ZNF449,GALNTL6,LRP1,ESR1,ESRRA,NR4A3,BMX,DICER1,PDE3B,ZKSCAN1,JUB,PLAG1,SNRK,RUNX1T1,ARIH2,RASSF5,SUZ12,ZBTB10,MTMR4,ZC3H12C,CACNA2D1,ZC3H12B,MARCH3,PCGF5,RNF38	0.0412117	0.1241502	molecular function
receptor binding	356	5	1	BDNF,PIK3R1,IHH,WNT3A,ENSA	0.0491344	0.1273268	molecular function
endocytosis	160	9	5	CLCN5,LRP2,LRP1,SH3GL2,ITSN1,SYNJ1,SNX3,LRRN3,MARCH3	6.03845e-08	4.29444e-05	biological process
regulation of transcription	1937	25	1	SAP130,ZNF449,KIAA2018,MYB,ARNT,ESR1,ESRRA,NR4A3,NOTCH2,BTG2,PER3,ZKSCAN1,PLAG1,RUNX1T1,SUZ12,MECP2,FRYL,ZBTB10,CHD1,TAF5,MED26,NAA15,TLE4,FOXJ2,PCGF5	2.52545e-06	0.000899415	biological process
protein amino acid phosphorylation	722	14	1	CFL1,CCNE1,CDK6,BMX,PIK3R1,CHEK1,PRKG1,NTRK2,SNRK,CDK5R1,TLK1,CSNK1A1,CDK14,CAMKV	6.63837e-06	0.00136512	biological process
Wnt receptor signaling pathway	154	7	4	AXIN2,WNT3A,CSNK1A1,DVL1,CELSR2,TLE4,CDK14	7.68041e-06	0.00136512	biological process
regulation of neuron differentiation	32	4	12	NF1,CDK5R1,NLGN1,YWHAH	1.40942e-05	0.00200502	biological process
transcription	2282	25	1	SAP130,ZNF449,MYB,ARNT,ESR1,ESRRA,NR4A3,NOTCH2,BTG2,PER3,ZKSCAN1,BACH2,PLAG1,RUNX1T1,SUZ12,MECP2,FRYL,ZBTB10,CHD1,TAF5,MED26,NAA15,TLE4,FOXJ2,PCGF5	4.17383e-05	0.00494145	biological process
production of siRNA involved in RNA interference	3	2	66	DICER1,TARBP2	6.32071e-05	0.00556002	biological process
targeting of mRNA for destruction involved in RNA interference	3	2	66	DICER1,TARBP2	6.32071e-05	0.00556002	biological process
in utero embryonic development	221	7	3	MYB,MYH9,TGFBR3,DLL1,WNT3A,AMOT,RPGRIP1L	7.78104e-05	0.00556002	biological process
determination of left-right symmetry	49	4	8	NOTCH2,DLL1,WNT3A,RPGRIP1L	7.81513e-05	0.00556002	biological process
antral ovarian follicle growth	4	2	50	CCNE1,ESR1	0.000126031	0.008146186	biological process
negative regulation of endopeptidase activity	5	2	40	LRP2,LRP1	0.000209416	0.01240790	biological process
pre-microRNA processing	6	2	33	DICER1,TARBP2	0.000313173	0.01712815	biological process
nervous system development	474	9	1	BDNF,SCN2A,NOTCH2,NTRK2,DLL1,NLGN1,NOVA1,NAV2,CPNE6	0.000367327	0.01865496	biological process
negative regulation of neuroblast proliferation	7	2	28	BDNF,NF1	0.000437116	0.01942434	biological process
transcytosis	7	2	28	LRP2,USO1	0.000437116	0.01942434	biological process
hemopoiesis	82	4	4	CDK6,NOTCH2,DLL1,WNT3A	0.000573639	0.02265874	biological process
organ regeneration	82	4	4	LRP2,CCNE1,NR4A3,TGFBR3	0.000573639	0.02265874	biological process
dendrite development	36	3	8	BDNF,PRKG1,MECP2	0.000613496	0.02295767	biological process
multicellular organismal development	1119	14	1	LRP1,MFN2,IHH,NOTCH2,NTRK2,DLL1,ARIH2,AXIN2,WNT3A,SH2D2A,SPRED1,DVL1,NAA15,CELSR2	0.000681734	0.02423564	biological process
positive regulation of anti-apoptosis	38	3	7	LRP1,PIK3R1,BTG2	0.00071999	0.02437680	biological process
learning	39	3	7	PLCB1,MECP2,SYNJ1	0.000777369	0.02512315	biological process
neuromuscular process controlling posture	10	2	20	SCN1A,MECP2	0.000928205	0.02639815	biological process
glutamate secretion	10	2	20	BDNF,NTRK2	0.000928205	0.02639815	biological process
synaptic vesicle endocytosis	10	2	20	ITSN1,SYNJ1	0.000928205	0.02639815	biological process
regulation of synaptic plasticity	43	3	6	BDNF,MECP2,YWHAH	0.00103571	0.02748828	biological process
liver development	97	4	4	CCNE1,TGFBR3,NF1,RPGRIP1L	0.00107745	0.02748828	biological process
mechanoreceptor differentiation	11	2	18	BDNF,NTRK2	0.00113104	0.02748828	biological process
regulation of respiratory gaseous exchange by neurological system process	11	2	18	MECP2,NLGN1	0.00113104	0.02748828	biological process
cell cycle	562	9	1	CCNE1,CDK6,CHEK1,SEPT8,JUB,KIF23,TLK1,CSNK1A1,CDK14	0.00122683	0.02748828	biological process
intracellular protein transport	256	6	2	COPB1,KPNA1,TLK1,YWHAH,VAMP1,USO1	0.00124045	0.02748828	biological process
somitogenesis	46	3	6	DLL1,AXIN2,WNT3A	0.00126119	0.02748828	biological process
synaptic vesicle transport	12	2	16	SH3GL2,SYNJ1	0.00135315	0.02748828	biological process
negative regulation of Ras protein signal transduction	12	2	16	MFN2,NF1	0.00135315	0.02748828	biological process
negative regulation of cell-matrix adhesion	12	2	16	PIK3R1,NF1	0.00135315	0.02748828	biological process
negative regulation of angiogenesis	48	3	6	NF1,SPINK5,AMOT	0.00142737	0.02819056	biological process
actin cytoskeleton organization	181	5	2	CFL1,PRKG1,NF1,AMOT,CAPZA2	0.00155344	0.02985124	biological process
positive regulation of transcription, DNA-dependent	183	5	2	CCNE1,ESRRA,MECP2,NAA15,FOXJ2	0.00163024	0.03050265	biological process
neuron differentiation	110	4	3	BDNF,BTG2,CDK5R1,MECP2	0.00171449	0.03069751	biological process
negative regulation of protein kinase activity	52	3	5	NF1,DVL1,TARBP2	0.0017995	0.03069751	biological process
phosphoinositide 3-kinase cascade	14	2	14	PIK3R1,NF1	0.00185446	0.03069751	biological process
regulation of neuron apoptosis	14	2	14	BDNF,SNRK	0.00185446	0.03069751	biological process
negative regulation of cell proliferation	376	7	1	CHEK1,MFN2,NOTCH2,UMOD,BTG2,NF1,AXIN2	0.00185653	0.03069751	biological process
Rho protein signal transduction	54	3	5	CFL1,PTH,ARHGAP5	0.00200617	0.03241788	biological process
intracellular signaling pathway	385	7	1	BMX,PLCB1,RASSF5,SH2D2A,TLK1,ITSN1,DVL1	0.00212044	0.03350295	biological process
brain development	198	5	2	NF1,CDK5R1,MECP2,SYNJ1,RPGRIP1L	0.00229813	0.03552110	biological process
smooth muscle tissue development	16	2	12	IHH,NF1	0.00243072	0.03647445	biological process
cell growth	58	3	5	ESR1,NOTCH2,TGFBR3	0.00246241	0.03647445	biological process
phosphoinositide metabolic process	17	2	11	PLCB1,SYNJ1	0.00274651	0.03985242	biological process
cellular component movement	126	4	3	CFL1,MYH9,CAPZA2,ARPC2	0.002809	0.03994398	biological process
inner ear morphogenesis	63	3	4	NR4A3,DLL1,WNT3A	0.00311644	0.04050391	biological process
cell communication	131	4	3	IHH,DLL1,NF1,SNX3	0.00323068	0.04050391	biological process
Notch signaling pathway	64	3	4	NOTCH2,DLL1,FBXW7	0.00325879	0.04050391	biological process
negative regulation of osteoclast differentiation	19	2	10	PIK3R1,NF1	0.00343254	0.04050391	biological process
stem cell maintenance	20	2	10	NOTCH2,DICER1	0.00380245	0.04050391	biological process
regulation of metabolic process	20	2	10	BDNF,NTRK2	0.00380245	0.04050391	biological process
dendrite morphogenesis	20	2	10	DVL1,CELSR2	0.00380245	0.04050391	biological process
auditory receptor cell differentiation	20	2	10	DLL1,PLS3	0.00380245	0.04050391	biological process
camera-type eye morphogenesis	20	2	10	MFN2,NF1	0.00380245	0.04050391	biological process
negative regulation of osteoblast differentiation	21	2	9	CDK6,AXIN2	0.00419006	0.04050391	biological process
intra-Golgi vesicle-mediated transport	21	2	9	COPB1,USO1	0.00419006	0.04050391	biological process
negative regulation of neuron apoptosis	70	3	4	BDNF,MECP2,ITSN1	0.00419647	0.04050391	biological process
adult behavior	22	2	9	NR4A3,SPTBN4	0.00459519	0.04050391	biological process
inactivation of MAPK activity	22	2	9	RGS4,SPRED1	0.00459519	0.04050391	biological process
regulation of action potential in neuron	22	2	9	SCN2A,SCN1A	0.00459519	0.04050391	biological process
vesicle-mediated transport	237	5	2	SPTBN4,COPB1,VAMP1,CPNE6,USO1	0.00494085	0.04247116	biological process
synapse organization	23	2	8	NLGN1,DVL1	0.00501769	0.04247116	biological process
actin filament capping	23	2	8	SPTBN4,CAPZA2	0.00501769	0.04247116	biological process
protein ubiquitination	149	4	2	DCAF5,VCP,FBXW7,UBE4A	0.00510328	0.04268744	biological process
regulation of calcium ion transport	24	2	8	SLN,CACNA2D1	0.00545738	0.04511857	biological process
embryonic hindlimb morphogenesis	25	2	8	DICER1,RPGRIP1L	0.0059141	0.04778324	biological process
histone methylation	25	2	8	SUZ12,MECP2	0.0059141	0.04778324	biological process
protein transport	588	8	1	COPB1,MYH9,KPNA1,EXOC5,RAB11FIP2,RANGRF,SNX3,USO1	0.00606389	0.04844299	biological process
cerebellum development	26	2	7	MECP2,RPGRIP1L	0.00638768	0.04936566	biological process
negative regulation of proteolysis	26	2	7	PIK3R1,SPINK5	0.00638768	0.04936566	biological process
regulation of excitatory postsynaptic membrane potential	26	2	7	BDNF,MECP2	0.00638768	0.04936566	biological process
regulation of gene expression	83	3	3	MYB,CDK6,PTH	0.00674467	0.05156409	biological process
G2-M transition of mitotic cell cycle	27	2	7	CHEK1,CDK14	0.00687797	0.05202379	biological process
cell fate determination	28	2	7	NOTCH2,DLL1	0.0073848	0.05410422	biological process
adult walking behavior	28	2	7	SCN1A,SPTBN4	0.0073848	0.05410422	biological process
neural tube development	29	2	6	NF1,DVL1	0.00790801	0.05410422	biological process
regulation of insulin secretion	29	2	6	PDE3B,ENSA	0.00790801	0.05410422	biological process
exocytosis	88	3	3	ITSN1,EXOC5,ANK1	0.00792228	0.05410422	biological process
phosphate metabolic process	30	2	6	PTPRD,SYNJ1	0.00844745	0.05410422	biological process
wound healing	91	3	3	NOTCH2,DCBLD2,NF1	0.00868335	0.05410422	biological process
protein amino acid glycosylation	92	3	3	LRP2,TSPAN8,ST8SIA3	0.00894624	0.05410422	biological process
regulation of long-term neuronal synaptic plasticity	31	2	6	BDNF,NF1	0.00900294	0.05410422	biological process
positive regulation of neuron apoptosis	31	2	6	NF1,CDK5R1	0.00900294	0.05410422	biological process
angiogenesis	178	4	2	MYH9,DICER1,SH2D2A,NAA15	0.00945025	0.05483313	biological process
response to estrogen stimulus	94	3	3	ESR1,PIK3R1,RCAN1	0.0094859	0.05483313	biological process
inner ear development	33	2	6	BDNF,DLL1	0.0101615	0.05779861	biological process
positive regulation of mesenchymal cell proliferation	33	2	6	IHH,ARHGAP5	0.0101615	0.05779861	biological process
visual learning	34	2	5	NF1,MECP2	0.0107642	0.06074084	biological process
extracellular matrix organization	100	3	3	NF1,WNT3A,SPINK5	0.0112172	0.06123399	biological process
gene silencing by RNA	35	2	5	DICER1,TARBP2	0.0113824	0.06123399	biological process
regulation of cell adhesion	35	2	5	DLL1,SPINK5	0.0113824	0.06123399	biological process
regulation of translational initiation	35	2	5	EIF4B,EIF5	0.0113824	0.06123399	biological process
mammary gland development	36	2	5	WNT3A,ARHGAP5	0.0120159	0.06123399	biological process
protein homooligomerization	103	3	2	ATL2,VCP,AQP11	0.0121466	0.06123399	biological process
negative regulation of epithelial cell proliferation	37	2	5	CDK6,TGFBR3	0.0126645	0.06123399	biological process
positive regulation of fibroblast proliferation	38	2	5	ESR1,CDK6	0.0133281	0.06123399	biological process
Wnt receptor signaling pathway through beta-catenin	38	2	5	WNT3A,DVL1	0.0133281	0.06123399	biological process
endosome transport	39	2	5	KIAA1033,LRP2	0.0140065	0.06185479	biological process
embryonic development	110	3	2	IHH,CDK5R1,MECP2	0.014483	0.06356428	biological process
cell division	314	5	1	CCNE1,CDK6,KIF23,CSNK1A1,CDK14	0.0154264	0.06728939	biological process
signal transduction	2943	22	0	ARNT,ESR1,PIK3R1,PRKG1,PLCB1,PER3,SH3GL2,TGFBR3,RCAN1,PDE3B,RASSF5,NF1,AXIN2,WNT3A,ARHGAP5,SH2D2A,CSNK1A1,YWHAH,DVL1,ANK1,GPR124,CELSR2	0.0157736	0.06771151	biological process
positive regulation of transcription from RNA polymerase II promoter	436	6	1	ARNT,ESR1,ESRRA,PTH,NR4A3,IHH	0.015922	0.06771151	biological process
mesoderm development	42	2	4	BMX,WNT3A	0.0161292	0.06771151	biological process
regulation of cyclin-dependent protein kinase activity	43	2	4	CHEK1,CDK5R1	0.0168655	0.06771151	biological process
negative regulation of Wnt receptor signaling pathway	43	2	4	LRP1,AXIN2	0.0168655	0.06771151	biological process
transcription, DNA-dependent	44	2	4	ARNT,ESR1	0.0176159	0.06771151	biological process
negative regulation of transcription from RNA polymerase II promoter	328	5	1	SUZ12,MECP2,ZBTB10,TDG,TLE4	0.0182681	0.06771151	biological process
osteoblast differentiation	45	2	4	IHH,NF1	0.0183802	0.06771151	biological process
positive regulation of endothelial cell proliferation	45	2	4	ARNT,NF1	0.0183802	0.06771151	biological process
post-Golgi vesicle-mediated transport	45	2	4	SH3GL2,EXOC5	0.0183802	0.06771151	biological process
synapse assembly	45	2	4	MECP2,NLGN1	0.0183802	0.06771151	biological process
feeding behavior	45	2	4	BDNF,NTRK2	0.0183802	0.06771151	biological process
response to estradiol stimulus	122	3	2	CCNE1,ESR1,IHH	0.0190414	0.06978575	biological process
response to hypoxia	222	4	1	ARNT,TGFBR3,NF1,MECP2	0.0197409	0.07197836	biological process
multicellular organism growth	47	2	4	IHH,PLAG1	0.0199501	0.07200265	biological process
excretion	47	2	4	CLCN5,UMOD	0.0199501	0.07200265	biological process
cytokinesis	48	2	4	CFL1,MYH9	0.0207555	0.0735499	biological process
protein import into nucleus	48	2	4	CFL1,KPNA1	0.0207555	0.0735499	biological process
memory	50	2	4	PLCB1,MECP2	0.0224062	0.0735499	biological process
protein polyubiquitination	50	2	4	ARIH2,UBE4A	0.0224062	0.0735499	biological process
regulation of cell differentiation	51	2	3	IHH,WNT3A	0.0232513	0.07413307	biological process
regulation of cell migration	51	2	3	JUB,AMOT	0.0232513	0.07413307	biological process
regulation of transcription, DNA-dependent	1684	14	0	C5orf41,ZNF449,MYB,ARNT,ESR1,ESRRA,NR4A3,NOTCH2,PER3,ZKSCAN1,BACH2,RUNX1T1,TARBP2,FOXJ2	0.0236931	0.07520444	biological process
negative regulation of cell differentiation	52	2	3	IHH,DLL1	0.0241093	0.07618539	biological process
receptor-mediated endocytosis	53	2	3	LRP2,LRP1	0.0249803	0.07824226	biological process
actin filament organization	53	2	3	CFL1,PLS3	0.0249803	0.07824226	biological process
nuclear mRNA splicing, via spliceosome	55	2	3	NOVA1,YTHDC1	0.0267601	0.07943205	biological process
ER to Golgi vesicle-mediated transport	56	2	3	ATL2,VCP	0.0276687	0.07996929	biological process
negative regulation of apoptosis	249	4	1	PIK3R1,IHH,BTG2,YWHAH	0.0285304	0.08119187	biological process
chromatin modification	249	4	1	SUZ12,CHD1,TLK1,TAF5	0.0285304	0.08119187	biological process
camera-type eye development	57	2	3	IHH,RPGRIP1L	0.0285896	0.08119187	biological process
G1-S transition of mitotic cell cycle	58	2	3	MYB,CCNE1	0.0295228	0.08119187	biological process
BMP signaling pathway	58	2	3	TGFBR3,WNT3A	0.0295228	0.08119187	biological process
translational initiation	59	2	3	DENR,EIF5	0.0304679	0.08119187	biological process
negative regulation of cell migration	59	2	3	NF1,ABHD2	0.0304679	0.08119187	biological process
vasculogenesis	60	2	3	NTRK2,AMOT	0.031425	0.08119187	biological process
negative regulation of signal transduction	61	2	3	RGS4,IHH	0.0323939	0.08225737	biological process
calcium ion transport	153	3	1	MYB,SLN,CACNA2D1	0.0340847	0.08624278	biological process
response to DNA damage stimulus	266	4	1	CHEK1,BTG2,VCP,TLK1	0.035088	0.0876933	biological process
response to organic nitrogen	65	2	3	CCNE1,BTG2	0.0363847	0.0876933	biological process
embryonic limb morphogenesis	66	2	3	NOTCH2,DICER1	0.0374106	0.08986127	biological process
cell adhesion	684	7	1	MYH9,DCBLD2,FLOT2,JUB,ARHGAP5,NLGN1,CELSR2	0.0396468	0.09322239	biological process
aging	163	3	1	LRP2,LRP1,PIK3R1	0.0399344	0.09322239	biological process
chloride transport	69	2	2	CLCN5,SLC26A7	0.0405541	0.09322239	biological process
neuron projection development	74	2	2	CDK5R1,MECP2	0.0460052	0.09972469	biological process
regulation of small GTPase mediated signal transduction	76	2	2	NF1,SIPA1L2	0.048257	0.1016535	biological process
response to retinoic acid	77	2	2	LRP2,SYNJ1	0.0493978	0.1016535	biological process
transcription initiation from RNA polymerase II promoter	77	2	2	TAF5,MED26	0.0493978	0.1016535	biological process
cell differentiation	720	7	0	ARNT,IHH,NOTCH2,NTRK2,DLL1,SH2D2A,NAA15	0.0497725	0.1016904	biological process
