# Supplementary material for: Computational identification and experimental validation of microRNAs binding to the Alzheimer-related gene ADAM10
Source: BMC Med Genet. 2012 May 17;13:35. doi: 10.1186/1471-2350-13-35 (PMC3459808; doi:10.1186/1471-2350-13-35)
Supplement: Additional file 3 — List of enriched target genes of miR-107 in Gene Ontology. The table shows the Gene Ontology entities with enrichment of predicted target genes of miR-107. Additionally a p-value and FDR value is given. [file 1471-2350-13-35-S3.xls]

## Sheet: miR-107
Name	Total Entities	Overlap	Percent Overlap	Overlapping Entities	p-value	FDR	Gene Ontology
nucleotide binding	2265	26	1	ATL2,CLCN5,CLCN3,CDK6,BMX,CHEK1,MFN2,PRKG1,MYH9,EIF4B,FGFR2,SEPT8,NTRK2,DICER1,VCP,SNRK,RAN,ARF4,CHD1,KIF23,TLK1,EIF5,NAV2,CPEB3,RBM24,KIF21A	0.000191379	0.0465051	molecular function
siRNA binding	7	2	28	MECP2,TARBP2	0.00060551	0.04653762	molecular function
transcription factor activity	1215	16	1	C5orf41,ZNF449,MYB,ARNT,ESR1,ESRRA,NR4A3,ZKSCAN1,BACH2,PLAG1,RUNX1T1,FBXW7,MECP2,AFF4,LCOR,FOXJ2	0.000930263	0.04653762	molecular function
protein kinase activity	565	10	1	CDK6,BMX,CHEK1,PRKG1,FGFR2,NTRK2,SNRK,CDK5R1,TLK1,CAMKV	0.0010615	0.04653762	molecular function
protein domain specific binding	217	6	2	ESRRA,PIK3R1,VCP,MECP2,YWHAH,TDG	0.00122356	0.04653762	molecular function
GTPase activator activity	217	6	2	RGS4,NF1,VAV3,ARHGAP5,SIPA1L2,TBC1D19	0.00122356	0.04653762	molecular function
protein phosphatase binding	40	3	7	PIK3R1,VCP,SNX3	0.00134059	0.04653762	molecular function
calcium ion binding	1090	14	1	FSTL4,KIAA2018,GALNTL6,LRP2,LRP1,NOTCH2,UMOD,PLCB1,DLL1,CDK5R1,PLS3,CPNE6,CELSR2,CACNA2D1	0.00246508	0.04895019	molecular function
insulin-like growth factor receptor binding	14	2	14	PIK3R1,YWHAH	0.00255922	0.04895019	molecular function
ligand-dependent nuclear receptor activity	51	3	5	ESR1,ESRRA,NR4A3	0.00270545	0.04895019	molecular function
epidermal growth factor receptor binding	16	2	12	ARF4,VAV3	0.00335087	0.04895019	molecular function
protein complex binding	187	5	2	CCNE1,LRP1,ESR1,DLG4,SYNJ1	0.00361527	0.04895019	molecular function
kinase activity	783	11	1	CCNE1,CDK6,BMX,PIK3R1,CHEK1,PRKG1,FGFR2,NTRK2,SNRK,CDK5R1,TLK1	0.00369635	0.04895019	molecular function
GTPase activity	272	6	2	ATL2,MFN2,RAN,ARF4,ARHGAP5,EIF5	0.00378208	0.04895019	molecular function
voltage-gated sodium channel activity	17	2	11	SCN2A,SCN1A	0.00378417	0.04895019	molecular function
voltage-gated chloride channel activity	17	2	11	CLCN5,CLCN3	0.00378417	0.04895019	molecular function
steroid hormone receptor activity	60	3	5	ESR1,ESRRA,NR4A3	0.00429066	0.04895019	molecular function
transcription coactivator activity	223	5	2	SAP130,ARNT,CCNE1,RAN,MED26	0.00754024	0.06543851	molecular function
transcription factor binding	230	5	2	ARNT,ESR1,MECP2,TDG,LCOR	0.00855324	0.06590464	molecular function
PDZ domain binding	78	3	3	CLCN3,DLG4,TGFBR3	0.00888741	0.06590464	molecular function
transcription activator activity	329	6	1	MYB,ARNT,NR4A3,YWHAH,MYBL1,FOXJ2	0.00932601	0.06590464	molecular function
transcription regulator activity	440	7	1	KIAA2018,MYB,ARNT,ESR1,BAZ2A,MYBL1,MED26	0.0104162	0.06590464	molecular function
ATP binding	1835	18	0	CLCN5,CLCN3,CDK6,BMX,CHEK1,PRKG1,MYH9,FGFR2,NTRK2,DICER1,VCP,SNRK,CHD1,KIF23,TLK1,NAV2,KIF21A,CAMKV	0.0105274	0.06590464	molecular function
hydrolase activity	1697	17	1	ATL2,MFN2,PNPLA2,IHH,PLCB1,DICER1,VCP,PDE3B,CHD1,SYNJ1,NAV2,CNOT6L,MTMR4,ZC3H12C,ABHD2,ZC3H12B,AQPEP	0.0106001	0.06590464	molecular function
voltage-gated ion channel activity	159	4	2	CLCN3,SCN2A,SCN1A,CACNA2D1	0.0112071	0.06642257	molecular function
phosphoprotein binding	30	2	6	PIK3R1,PDE3B	0.0115587	0.06687534	molecular function
androgen receptor binding	32	2	6	CCNE1,RAN	0.0130867	0.07170179	molecular function
receptor binding	356	6	1	BDNF,DLG4,PIK3R1,IHH,WNT3A,ENSA	0.0133591	0.07170179	molecular function
sodium channel activity	35	2	5	SCN2A,SCN1A	0.0155335	0.07170179	molecular function
endonuclease activity	96	3	3	DICER1,ZC3H12C,ZC3H12B	0.015557	0.07170179	molecular function
GTP binding	478	7	1	ATL2,MFN2,SEPT8,RAN,ARF4,ARHGAP5,EIF5	0.0157938	0.07170179	molecular function
metal ion binding	3461	28	0	GPATCH8,ZNF449,GALNTL6,LRP1,ESR1,ESRRA,NR4A3,BMX,DICER1,PDE3B,ZKSCAN1,ZMYM2,JUB,PLAG1,SNRK,RUNX1T1,ARIH2,RASSF5,ZBTB10,VAV3,BAZ2A,MTMR4,ZC3H12C,CACNA2D1,ZC3H12B,AQPEP,PCGF5,RNF38	0.0186891	0.07991432	molecular function
double-stranded RNA binding	39	2	5	DICER1,TARBP2	0.0190742	0.07991432	molecular function
cyclin-dependent protein kinase activity	39	2	5	CDK6,CDK5R1	0.0190742	0.07991432	molecular function
protein homodimerization activity	505	7	1	CLCN3,MYH9,PLCB1,RUNX1T1,RAB11FIP2,TARBP2,MTUS2	0.0206548	0.08323753	molecular function
antiporter activity	43	2	4	CLCN5,CLCN3	0.0229195	0.08702248	molecular function
nuclease activity	115	3	2	DICER1,CNOT6L,ZC3H12C	0.0249672	0.08955249	molecular function
steroid binding	48	2	4	ESR1,ESRRA	0.0281321	0.09237973	molecular function
SH3 domain binding	122	3	2	LRP2,SH2D2A,SYNJ1	0.0290553	0.09413917	molecular function
nucleic acid binding	1483	14	0	GPATCH8,ZNF449,EIF4B,DICER1,ZKSCAN1,PLAG1,ARIH2,ZBTB10,CHD1,SYNJ1,CPEB3,ZC3H12C,RBM24,ZC3H12B	0.0310076	0.09541099	molecular function
SH3-SH2 adaptor activity	53	2	3	VAV3,SH2D2A	0.0337703	0.09886967	molecular function
RNA binding	845	9	1	EIF4B,DICER1,UPF2,BAZ2A,SYNJ1,NOVA1,CPEB3,TARBP2,RBM24	0.0413696	0.1080796	molecular function
ion channel activity	348	5	1	CLCN5,CLCN3,SCN2A,SCN1A,CACNA2D1	0.0417836	0.1080796	molecular function
protein tyrosine kinase activity	144	3	2	BMX,FGFR2,NTRK2	0.0440534	0.1103606	molecular function
motor activity	151	3	1	MYH9,KIF23,KIF21A	0.049494	0.1156446	molecular function
regulation of transcription	1937	26	1	SAP130,ZNF449,KIAA2018,MYB,ARNT,ESR1,ESRRA,NR4A3,NOTCH2,BTG2,PER3,ZKSCAN1,ZMYM2,PLAG1,RUNX1T1,MECP2,FRYL,ZBTB10,CHD1,BAZ2A,MYBL1,MED26,AFF4,LCOR,FOXJ2,PCGF5	9.9158e-07	0.000741024	biological process
in utero embryonic development	221	8	3	MYB,MYH9,FGFR2,TGFBR3,DLL1,WNT3A,AMOT,RPGRIP1L	1.01164e-05	0.0027141	biological process
endocytosis	160	7	4	CLCN5,LRP2,LRP1,SH3GL2,SYNJ1,SNX3,LRRN3	1.08725e-05	0.0027141	biological process
transcription	2282	26	1	SAP130,ZNF449,MYB,ARNT,ESR1,ESRRA,NR4A3,NOTCH2,BTG2,PER3,ZKSCAN1,BACH2,ZMYM2,PLAG1,RUNX1T1,MECP2,FRYL,ZBTB10,CHD1,BAZ2A,MYBL1,MED26,AFF4,LCOR,FOXJ2,PCGF5	1.90383e-05	0.00354825	biological process
learning	39	4	10	DLG4,PLCB1,MECP2,SYNJ1	3.33334e-05	0.00454425	biological process
protein amino acid phosphorylation	722	13	1	CCNE1,CDK6,BMX,PIK3R1,CHEK1,PRKG1,FGFR2,NTRK2,SNRK,CDK5R1,TLK1,PPP4R1,CAMKV	3.64973e-05	0.00454425	biological process
prostate epithelial cord elongation	3	2	66	ESR1,FGFR2	6.51266e-05	0.00486297	biological process
production of siRNA involved in RNA interference	3	2	66	DICER1,TARBP2	6.51266e-05	0.00486297	biological process
endosomal lumen acidification	3	2	66	CLCN3,AQP11	6.51266e-05	0.00486297	biological process
targeting of mRNA for destruction involved in RNA interference	3	2	66	DICER1,TARBP2	6.51266e-05	0.00486297	biological process
determination of left-right symmetry	49	4	8	NOTCH2,DLL1,WNT3A,RPGRIP1L	8.2809e-05	0.005622873	biological process
antral ovarian follicle growth	4	2	50	CCNE1,ESR1	0.000129853	0.00808335	biological process
cell growth	58	4	6	ESR1,NOTCH2,FGFR2,TGFBR3	0.000160504	0.009222807	biological process
negative regulation of endopeptidase activity	5	2	40	LRP2,LRP1	0.000215756	0.01102104	biological process
inner ear morphogenesis	63	4	6	NR4A3,FGFR2,DLL1,WNT3A	0.000221306	0.01102104	biological process
pre-microRNA processing	6	2	33	DICER1,TARBP2	0.000322639	0.01393319	biological process
brain development	198	6	3	NF1,CDK5R1,ARF4,MECP2,SYNJ1,RPGRIP1L	0.000351094	0.01393319	biological process
nervous system development	474	9	1	BDNF,DLG4,SCN2A,NOTCH2,NTRK2,DLL1,NOVA1,NAV2,CPNE6	0.000409947	0.01393319	biological process
regulation of long-term neuronal synaptic plasticity	31	3	9	BDNF,DLG4,NF1	0.000410317	0.01393319	biological process
regulation of branching involved in prostate gland morphogenesis	7	2	28	ESR1,FGFR2	0.000450307	0.01393319	biological process
prostate epithelial cord arborization involved in prostate glandular acinus morphogenesis	7	2	28	ESR1,FGFR2	0.000450307	0.01393319	biological process
negative regulation of neuroblast proliferation	7	2	28	BDNF,NF1	0.000450307	0.01393319	biological process
transcytosis	7	2	28	LRP2,USO1	0.000450307	0.01393319	biological process
regulation of neuron differentiation	32	3	9	NF1,CDK5R1,YWHAH	0.000451217	0.01393319	biological process
protein transport	588	10	1	MYH9,RAN,ARF4,EXOC5,RAB11FIP2,RANGRF,SNX3,USO1,CHMP4C,AP3S1	0.000466305	0.01393319	biological process
positive regulation of mesenchymal cell proliferation	33	3	9	IHH,FGFR2,ARHGAP5	0.000494644	0.01421150	biological process
hemopoiesis	82	4	4	CDK6,NOTCH2,DLL1,WNT3A	0.00060673	0.01618669	biological process
organ regeneration	82	4	4	LRP2,CCNE1,NR4A3,TGFBR3	0.00060673	0.01618669	biological process
dendrite development	36	3	8	BDNF,PRKG1,MECP2	0.00064071	0.01650381	biological process
negative regulation of epithelial cell proliferation	37	3	8	CDK6,FGFR2,TGFBR3	0.000694865	0.01730214	biological process
positive regulation of anti-apoptosis	38	3	7	LRP1,PIK3R1,BTG2	0.000751851	0.01790984	biological process
gland morphogenesis	9	2	22	FGFR2,PLAG1	0.000767222	0.01790984	biological process
neuromuscular process controlling posture	10	2	20	SCN1A,MECP2	0.000956084	0.02100573	biological process
glutamate secretion	10	2	20	BDNF,NTRK2	0.000956084	0.02100573	biological process
regulation of synaptic plasticity	43	3	6	BDNF,MECP2,YWHAH	0.00108126	0.02307718	biological process
liver development	97	4	4	CCNE1,TGFBR3,NF1,RPGRIP1L	0.00113868	0.0235196	biological process
mechanoreceptor differentiation	11	2	18	BDNF,NTRK2	0.00116496	0.0235196	biological process
intracellular protein transport	256	6	2	RAN,TLK1,YWHAH,VAMP1,USO1,AP3S1	0.00133922	0.02434577	biological process
cell cycle	562	9	1	CCNE1,CDK6,CHEK1,SEPT8,JUB,RAN,NEDD9,KIF23,TLK1	0.00136192	0.02434577	biological process
synaptic vesicle transport	12	2	16	SH3GL2,SYNJ1	0.00139367	0.02434577	biological process
negative regulation of Ras protein signal transduction	12	2	16	MFN2,NF1	0.00139367	0.02434577	biological process
negative regulation of cell-matrix adhesion	12	2	16	PIK3R1,NF1	0.00139367	0.02434577	biological process
multicellular organism growth	47	3	6	IHH,FGFR2,PLAG1	0.00140143	0.02434577	biological process
negative regulation of angiogenesis	48	3	6	NF1,SPINK5,AMOT	0.00148977	0.02529223	biological process
angiogenesis	178	5	2	MYH9,FGFR2,DICER1,VAV3,SH2D2A	0.0015416	0.02559056	biological process
positive regulation of transcription, DNA-dependent	183	5	2	CCNE1,ESRRA,RAN,MECP2,FOXJ2	0.00174081	0.02743516	biological process
neuron differentiation	110	4	3	BDNF,BTG2,CDK5R1,MECP2	0.00181064	0.02743516	biological process
negative regulation of protein kinase activity	52	3	5	NF1,DVL1,TARBP2	0.00187778	0.02743516	biological process
positive regulation of Wnt receptor signaling pathway	14	2	14	FGFR2,DVL1	0.00190981	0.02743516	biological process
phosphoinositide 3-kinase cascade	14	2	14	PIK3R1,NF1	0.00190981	0.02743516	biological process
regulation of neuron apoptosis	14	2	14	BDNF,SNRK	0.00190981	0.02743516	biological process
regulation of smoothened signaling pathway	14	2	14	FGFR2,RPGRIP1L	0.00190981	0.02743516	biological process
intracellular signaling pathway	385	7	1	BMX,PLCB1,RASSF5,VAV3,SH2D2A,TLK1,DVL1	0.00230704	0.03251621	biological process
smooth muscle tissue development	16	2	12	IHH,NF1	0.00250303	0.0339957	biological process
embryonic digestive tract morphogenesis	16	2	12	IHH,FGFR2	0.00250303	0.0339957	biological process
spermatid development	59	3	5	RAN,AFF4,RNF38	0.00269717	0.03597832	biological process
phosphoinositide metabolic process	17	2	11	PLCB1,SYNJ1	0.00282809	0.03706286	biological process
Notch signaling pathway	64	3	4	NOTCH2,DLL1,FBXW7	0.00339847	0.04109021	biological process
cell communication	131	4	3	IHH,DLL1,NF1,SNX3	0.00340801	0.04109021	biological process
negative regulation of osteoclast differentiation	19	2	10	PIK3R1,NF1	0.00353418	0.04109021	biological process
stem cell maintenance	20	2	10	NOTCH2,DICER1	0.00391486	0.04109021	biological process
regulation of metabolic process	20	2	10	BDNF,NTRK2	0.00391486	0.04109021	biological process
dendrite morphogenesis	20	2	10	DVL1,CELSR2	0.00391486	0.04109021	biological process
auditory receptor cell differentiation	20	2	10	DLL1,PLS3	0.00391486	0.04109021	biological process
camera-type eye morphogenesis	20	2	10	MFN2,NF1	0.00391486	0.04109021	biological process
organ growth	21	2	9	FGFR2,PLAG1	0.00431373	0.04109021	biological process
regulation of GTPase activity	21	2	9	JUB,VAV3	0.00431373	0.04109021	biological process
embryonic pattern specification	22	2	9	IHH,FGFR2	0.0047306	0.04109021	biological process
inactivation of MAPK activity	22	2	9	RGS4,SPRED1	0.0047306	0.04109021	biological process
regulation of action potential in neuron	22	2	9	SCN2A,SCN1A	0.0047306	0.04109021	biological process
lamellipodium assembly	22	2	9	JUB,VAV3	0.0047306	0.04109021	biological process
signal transduction	2943	24	0	ARNT,ESR1,DLG4,PIK3R1,OGT,PRKG1,PLCB1,PER3,SH3GL2,TGFBR3,PDE3B,RASSF5,RAN,NF1,WNT3A,NEDD9,ARHGAP5,SH2D2A,YWHAH,DVL1,CELSR2,PRKAB2,PPP4R1,GPR63	0.00496363	0.04261875	biological process
vesicle-mediated transport	237	5	2	ARF4,VAMP1,CPNE6,USO1,AP3S1	0.00526015	0.0446515	biological process
protein ubiquitination	149	4	2	DCAF5,VCP,FBXW7,UBE4A	0.00537822	0.04514079	biological process
regulation of transcription, DNA-dependent	1684	16	0	C5orf41,ZNF449,MYB,ARNT,ESR1,ESRRA,NR4A3,NOTCH2,PER3,ZKSCAN1,BACH2,RUNX1T1,BAZ2A,MYBL1,TARBP2,FOXJ2	0.00553232	0.04591826	biological process
regulation of calcium ion transport	24	2	8	SLN,CACNA2D1	0.00561768	0.04611436	biological process
embryonic hindlimb morphogenesis	25	2	8	DICER1,RPGRIP1L	0.00608754	0.04942818	biological process
multicellular organismal development	1119	12	1	LRP1,MFN2,IHH,NOTCH2,NTRK2,DLL1,ARIH2,WNT3A,SH2D2A,SPRED1,DVL1,CELSR2	0.00643696	0.05115946	biological process
cerebellum development	26	2	7	MECP2,RPGRIP1L	0.00657471	0.05115946	biological process
negative regulation of proteolysis	26	2	7	PIK3R1,SPINK5	0.00657471	0.05115946	biological process
regulation of excitatory postsynaptic membrane potential	26	2	7	BDNF,MECP2	0.00657471	0.05115946	biological process
regulation of gene expression	83	3	3	MYB,CDK6,PTH	0.00702702	0.05329212	biological process
ventricular cardiac muscle tissue morphogenesis	27	2	7	FGFR2,TGFBR3	0.00707904	0.05329212	biological process
cellular response to protein stimulus	27	2	7	FGFR2,WNT3A	0.00707904	0.05329212	biological process
cell fate determination	28	2	7	NOTCH2,DLL1	0.00760034	0.05329212	biological process
neural tube development	29	2	6	NF1,DVL1	0.00813845	0.05329212	biological process
epithelial to mesenchymal transition	29	2	6	FGFR2,TGFBR3	0.00813845	0.05329212	biological process
regulation of insulin secretion	29	2	6	PDE3B,ENSA	0.00813845	0.05329212	biological process
negative regulation of cell proliferation	376	6	1	CHEK1,MFN2,NOTCH2,UMOD,BTG2,NF1	0.00871432	0.05329212	biological process
wound healing	91	3	3	NOTCH2,DCBLD2,NF1	0.00904323	0.05329212	biological process
positive regulation of neuron apoptosis	31	2	6	NF1,CDK5R1	0.00926444	0.05329212	biological process
protein amino acid glycosylation	92	3	3	LRP2,TSPAN8,ST8SIA3	0.00931654	0.05329212	biological process
organ morphogenesis	179	4	2	NOTCH2,FGFR2,DLL1,WNT3A	0.0101353	0.05735658	biological process
inner ear development	33	2	6	BDNF,DLL1	0.0104557	0.05867128	biological process
actin cytoskeleton organization	181	4	2	PRKG1,NF1,AMOT,CAPZA2	0.0105247	0.05867128	biological process
visual learning	34	2	5	NF1,MECP2	0.0110754	0.06128388	biological process
extracellular matrix organization	100	3	3	NF1,WNT3A,SPINK5	0.0116768	0.06182022	biological process
gene silencing by RNA	35	2	5	DICER1,TARBP2	0.0117109	0.06182022	biological process
regulation of cell adhesion	35	2	5	DLL1,SPINK5	0.0117109	0.06182022	biological process
regulation of translational initiation	35	2	5	EIF4B,EIF5	0.0117109	0.06182022	biological process
integrin-mediated signaling pathway	102	3	2	MYH9,VAV3,NEDD9	0.0123156	0.06182022	biological process
mammary gland development	36	2	5	WNT3A,ARHGAP5	0.0123621	0.06182022	biological process
protein homooligomerization	103	3	2	ATL2,VCP,AQP11	0.0126424	0.06182022	biological process
positive regulation of fibroblast proliferation	38	2	5	ESR1,CDK6	0.0137108	0.06182022	biological process
Wnt receptor signaling pathway through beta-catenin	38	2	5	WNT3A,DVL1	0.0137108	0.06182022	biological process
endosome transport	39	2	5	KIAA1033,LRP2	0.0144081	0.06331089	biological process
embryonic development	110	3	2	IHH,CDK5R1,MECP2	0.015069	0.06582774	biological process
cell division	314	5	1	CCNE1,CDK6,RAN,NEDD9,KIF23	0.0163545	0.06854305	biological process
mesoderm development	42	2	4	BMX,WNT3A	0.0165895	0.06854305	biological process
positive regulation of transcription from RNA polymerase II promoter	436	6	1	ARNT,ESR1,ESRRA,PTH,NR4A3,IHH	0.0170164	0.06854305	biological process
regulation of cyclin-dependent protein kinase activity	43	2	4	CHEK1,CDK5R1	0.017346	0.06854305	biological process
transcription, DNA-dependent	44	2	4	ARNT,ESR1	0.0181169	0.06854305	biological process
osteoblast differentiation	45	2	4	IHH,NF1	0.0189021	0.06854305	biological process
positive regulation of endothelial cell proliferation	45	2	4	ARNT,NF1	0.0189021	0.06854305	biological process
post-Golgi vesicle-mediated transport	45	2	4	SH3GL2,EXOC5	0.0189021	0.06854305	biological process
synapse assembly	45	2	4	DLG4,MECP2	0.0189021	0.06854305	biological process
feeding behavior	45	2	4	BDNF,NTRK2	0.0189021	0.06854305	biological process
androgen receptor signaling pathway	45	2	4	CCNE1,RAN	0.0189021	0.06854305	biological process
synaptic transmission	217	4	1	DLG4,MECP2,NOVA1,CPNE6	0.019245	0.06944935	biological process
somitogenesis	46	2	4	DLL1,WNT3A	0.0197014	0.07075455	biological process
response to estradiol stimulus	122	3	2	CCNE1,ESR1,IHH	0.0198	0.07076842	biological process
transport	1787	15	0	CLCN5,CLCN3,SCN2A,SCN1A,VCP,RAN,ARF4,EXOC5,AQP11,SNX3,ENSA,USO1,CHMP4C,CACNA2D1,AP3S1	0.0203603	0.0724245	biological process
excretion	47	2	4	CLCN5,UMOD	0.0205148	0.07262823	biological process
response to hypoxia	222	4	1	ARNT,TGFBR3,NF1,MECP2	0.0207248	0.07302559	biological process
cellular component movement	126	3	2	MYH9,CAPZA2,ARPC2	0.0215387	0.07313035	biological process
RNA processing	127	3	2	DICER1,NOVA1,WBP11	0.021986	0.07313035	biological process
ureteric bud development	50	2	4	BDNF,FGFR2	0.0230372	0.07313035	biological process
memory	50	2	4	PLCB1,MECP2	0.0230372	0.07313035	biological process
protein polyubiquitination	50	2	4	ARIH2,UBE4A	0.0230372	0.07313035	biological process
insulin receptor signaling pathway	50	2	4	PIK3R1,AP3S1	0.0230372	0.07313035	biological process
protein complex assembly	131	3	2	DLG4,TGFBR3,CAPZA2	0.0238259	0.07440462	biological process
regulation of cell differentiation	51	2	3	IHH,WNT3A	0.0239051	0.07440462	biological process
regulation of cell migration	51	2	3	JUB,AMOT	0.0239051	0.07440462	biological process
lipid metabolic process	348	5	1	LRP2,LRP1,PNPLA2,PLCB1,CPNE6	0.0242303	0.07510388	biological process
negative regulation of cell differentiation	52	2	3	IHH,DLL1	0.0247862	0.07650947	biological process
positive regulation of epithelial cell proliferation	53	2	3	IHH,FGFR2	0.0256804	0.07830223	biological process
receptor-mediated endocytosis	53	2	3	LRP2,LRP1	0.0256804	0.07830223	biological process
Rho protein signal transduction	54	2	3	PTH,ARHGAP5	0.0265876	0.07830223	biological process
nuclear mRNA splicing, via spliceosome	55	2	3	NOVA1,YTHDC1	0.0275076	0.07830223	biological process
ER to Golgi vesicle-mediated transport	56	2	3	ATL2,VCP	0.0284404	0.07986834	biological process
camera-type eye development	57	2	3	IHH,RPGRIP1L	0.0293857	0.08077718	biological process
negative regulation of apoptosis	249	4	1	PIK3R1,IHH,BTG2,YWHAH	0.0299107	0.08077718	biological process
G1-S transition of mitotic cell cycle	58	2	3	MYB,CCNE1	0.0303434	0.08077718	biological process
BMP signaling pathway	58	2	3	TGFBR3,WNT3A	0.0303434	0.08077718	biological process
negative regulation of cell migration	59	2	3	NF1,ABHD2	0.0313135	0.08077718	biological process
vasculogenesis	60	2	3	NTRK2,AMOT	0.0322957	0.08077718	biological process
negative regulation of signal transduction	61	2	3	RGS4,IHH	0.0332899	0.08289185	biological process
epithelial cell differentiation	62	2	3	FGFR2,SPINK5	0.034296	0.08511333	biological process
calcium ion transport	153	3	1	MYB,SLN,CACNA2D1	0.0353889	0.08714819	biological process
Wnt receptor signaling pathway	154	3	1	WNT3A,DVL1,CELSR2	0.0359721	0.08714819	biological process
chromatin remodeling	64	2	3	CHD1,BAZ2A	0.0363435	0.08714819	biological process
response to DNA damage stimulus	266	4	1	CHEK1,BTG2,VCP,TLK1	0.0367535	0.08714819	biological process
response to organic nitrogen	65	2	3	CCNE1,BTG2	0.0373845	0.08809534	biological process
embryonic limb morphogenesis	66	2	3	NOTCH2,DICER1	0.0384369	0.09029045	biological process
aging	163	3	1	LRP2,LRP1,PIK3R1	0.0414423	0.09213511	biological process
chloride transport	69	2	2	CLCN5,CLCN3	0.0416612	0.09234693	biological process
cell adhesion	684	7	1	MYH9,DCBLD2,JUB,NEDD9,ARHGAP5,CELSR2,TSPAN5	0.042413	0.09366591	biological process
cell-cell signaling	279	4	1	PTH,IHH,FGFR2,WNT3A	0.0425471	0.09366591	biological process
regulation of cell proliferation	165	3	1	ESRRA,FGFR2,NF1	0.0427117	0.09366591	biological process
negative regulation of neuron apoptosis	70	2	2	BDNF,MECP2	0.0427578	0.09366591	biological process
neuron projection development	74	2	2	CDK5R1,MECP2	0.0472507	0.0977736	biological process
cell proliferation	419	5	1	LRP2,LRP1,CDK5R1,SH2D2A,TSPAN5	0.0476262	0.09827837	biological process
regulation of small GTPase mediated signal transduction	76	2	2	NF1,SIPA1L2	0.0495591	0.09921914	biological process
