# Supplementary material for: Computational identification and experimental validation of microRNAs binding to the Alzheimer-related gene ADAM10
Source: BMC Med Genet. 2012 May 17;13:35. doi: 10.1186/1471-2350-13-35 (PMC3459808; doi:10.1186/1471-2350-13-35)
Supplement: Additional file 4 — List of enriched target genes of miR-1306 in Gene Ontology. The table shows the Gene Ontology entities with enrichment of predicted target genes of miR-1306. Additionally a p-value and FDR value is given. [file 1471-2350-13-35-S4.xls]

## Sheet: miR-1306
Name	Total Entities	Overlap	Percent Overlap	Overlapping Entities	p-value	FDR	Gene Ontology
transcription factor activity	1215	76	6	ZNF37A,ZNF213,ZNF192,MSL3,ZNF500,ZNF167,ZSCAN18,RAX2,L3MBTL4,ARGFX,DUXA,NFAT5,DDIT3,FOSL1,ESRRA,PPARD,KLF7,KLF9,SMAD2,EGR3,CUX1,MAX,EPAS1,NFATC1,EHF,STAT5B,HIF3A,THRB,FOXN1,BACH2,AFF1,NFIB,NR5A2,MEIS1,IRF4,KLF12,RUNX1T1,FOXL2,RXRA,ASCL2,FBXW7,LZTS1,HOXB13,HOXA5,PRDM2,ESRRG,BHLHE40,MECP2,PAX8,HOXD13,CTBP1,HOXA1,MEIS2,FOXK1,SS18L1,GLIS2,KDM5A,MYST2,GAS7,GTF2I,PBX4,SOX8,ARAP1,BRD8,AFF4,ARNT2,ZNF91,B…	1.57469e-10	1.11784e-07	molecular function
metal ion binding	3461	153	4	ARSD,ZNF37A,ZNF213,ZNF192,ZNF212,ZMYM6,ATP9A,RNF44,ZNF629,ZNF500,ZNF285,ZNF544,RNF186,ALKBH5,UBR7,LEPREL1,CPPED1,RNF126,ZNF167,ZNF512B,RIMKLB,PRDM15,ZSCAN18,ZNF557,ZNF419,ZNF614,TRIM46,ELOF1,ZNF594,RSPRY1,CACNA2D4,ZMYND17,ZSWIM3,ZNF425,CLYBL,TET3,ZBTB7C,CYBASC3,HKR1,RNF212,RFESD,HEPHL1,ZNF793,ATP2B2,MMP2,ESRRA,XIAP,IGF1R,PPARD,ACO1,KLF7,KLF9,PLCD1,PAPPA,SYT7,CYP19A1,ACVR2B,EGR3,METAP2,GRIN2A,THRB…	1.85995e-08	6.6216e-06	molecular function
DNA binding	2430	109	4	ZNF212,HIST1H2BG,ZMYM6,ZNF629,ZNF285,AHDC1,ZNF544,ZNF512B,PRR12,PRDM15,ZNF557,ZNF419,ZNF614,EEPD1,ZNF594,ASCL4,ZNF425,HKR1,ZNF793,NFAT5,DDIT3,FOSL1,ESRRA,PPARGC1A,PPARD,KLF7,KLF9,SMAD2,MEN1,EGR3,CUX1,MAX,EPAS1,NFATC1,EHF,KCNIP3,STAT5B,HIF3A,THRB,FOXN1,NFIB,NR5A2,MEIS1,IRF4,WHSC1,KLF12,RUNX1T1,PML,FOXL2,RXRA,ASCL2,CBX2,LZTS1,HOXB13,NCOR2,HOXA5,PRDM2,ESRRG,BHLHE40,MECP2,PAX8,HOXD13,HOXA1,MEIS2,CHD5…	1.70347e-06	0.0004034667	molecular function
ion channel activity	348	27	7	CACNB1,CACNA2D4,HTR3C,CLCN5,TRPV4,HCN3,TRPC6,FXYD2,TRPM3,KCNIP3,GRIN2A,TRPM6,KCNJ5,KCNN1,CACNB2,GRIK2,SCN1B,CLCN4,MLC1,GABRB3,KCNE1L,GABRA1,SCN2B,KCNK13,CHRNA4,CLCN6,CHRNA3	3.43531e-06	0.00061232	molecular function
transcription activator activity	329	25	7	FOSL1,PPARGC1A,PPARD,SMAD2,IRAK1,NFATC1,SKAP1,AFF1,NFIB,NR5A2,IRF4,MKL1,ESRRG,PAX8,PRDM16,FOXK1,NRG2,SS18L1,GLIS2,MYBL1,KDM5A,PBX4,NFIX,PTGES2,BRPF1	1.12347e-05	0.00159488	molecular function
calmodulin binding	158	16	10	MYO1G,ATP2B2,TRPV4,MYO1C,ESRRG,CAMKK2,KCNN1,MAP6,ADD3,ADCY1,CAMTA1,MYO9B,ATP2B3,ATPIF1,ITPKC,CAMK2D	1.36923e-05	0.001625733	molecular function
calcium ion binding	1090	56	5	ARSD,CACNB1,MEGF6,PCDHB9,PCDHB3,EFHC2,AIF1L,CACNA2D4,S100Z,FLG2,ATP2B2,MMP2,CAPN3,TRPV4,LDLR,TRPC6,PLCD1,SYT7,ENTPD1,F7,THBS2,KCNIP3,GRIN2A,STAT5B,CAPN1,MMP11,PRKCG,TRPM6,REPS2,SULF2,LRP8,CAMKK2,PCLO,CACNB2,EGFL7,LPCAT1,SYT5,DSC1,CLEC4M,CALB2,FAT3,DSG3,SMOC2,CADM3,PDCD6,DTNA,ATP2B3,CDH6,NID2,SDF4,PRRG1,CALN1,TPM4,GALNT14,CABP7,HPCAL1	2.08375e-05	0.002115657	molecular function
cytoskeletal adaptor activity	14	5	35	SDCBP,SORBS2,ABI2,BAIAP2,ARHGAP26	3.12561e-05	0.002681867	molecular function
transcription regulator activity	440	29	6	ASCL4,NEO1,KLF9,MEN1,CUX1,MAX,EPAS1,HIF3A,DTX1,PML,RXRA,ASCL2,HOXB13,HOXA5,PRDM2,BHLHE40,HOXD13,HOXA1,SKI,CAMTA1,MYBL1,AHRR,ARNT2,BARHL1,MKX,BRWD1,MXD4,TLX2,CUX2	3.39168e-05	0.002681867	molecular function
zinc ion binding	2977	120	4	ZNF37A,ZNF213,ZNF192,ZNF212,ZMYM6,RNF44,ZNF629,ZNF500,ZNF285,ZNF544,RNF186,UBR7,RNF126,ZNF167,ZNF512B,PRDM15,ZSCAN18,ZNF557,ZNF419,ZNF614,TRIM46,ELOF1,ZNF594,RSPRY1,L3MBTL4,ZMYND17,ZSWIM3,C4orf23,ZNF425,ZBTB7C,HKR1,RNF212,ADAMTSL5,ZNF793,MMP2,ESRRA,XIAP,PPARD,ADAMTSL1,KLF7,KLF9,PAPPA,SLC39A14,EGR3,GRIN2A,THRB,NR5A2,WHSC1,DTX1,KLF12,MMP11,ADAM10,RUNX1T1,DDAH1,PML,RXRA,PRKCG,TRPM6,AKAP13,PRDM2,ESRR…	7.18645e-05	0.00511928	molecular function
sequence-specific DNA binding	717	39	5	RAX2,ARGFX,DUXA,DDIT3,FOSL1,ESRRA,PPARD,CUX1,MAX,EPAS1,NFATC1,EHF,STAT5B,THRB,FOXN1,BACH2,NR5A2,MEIS1,FOXL2,RXRA,ASCL2,HOXB13,NCOR2,HOXA5,ESRRG,PAX8,HOXD13,HOXA1,MEIS2,PRDM16,FOXK1,TSNAX,PBX4,SOX8,BARHL1,MKX,TLX2,CUX2,ONECUT2	0.000118949	0.007699244	molecular function
nucleotide binding	2265	94	4	PRKY,ATP9A,RALY,DNAJC27,ZNF512B,RIMKLB,GUF1,MYO1G,LONP2,KATNAL1,ATP2B2,CLCN5,GNAI2,ABCA1,PPARGC1A,IGF1R,MYO1C,HCN3,RAPGEF4,OPA1,GNA11,ENTPD1,ACVR2B,MSI1,STK24,IRAK1,NTRK2,HNRNPA2B1,MAT2A,CDC6,RALA,RHOC,PRKCG,TRPM6,CAMKK2,EPHA3,GNA12,SMC2,RND1,POLR2D,PAK2,CHD5,MAP2K7,SRPR,DCLK1,UPF1,TNRC6B,AGAP2,SKI,MAP3K2,KIF1A,ADCY1,MAPK6,ABCD1,PDXK,ABCC6,HLCS,UBE2L3,RRAS,ADCY2,PRKX,GRK6,NMNAT1,CLCN4,PIP5K1C,ELA…	0.00018117	0.01054795	molecular function
GTPase activator activity	217	17	7	ARHGAP28,RIN3,ARHGAP19,RGS3,RABGAP1,GIT2,AGAP2,SRGAP3,ARHGAP26,STARD13,MYO9B,ARAP1,ARHGAP24,RGS11,ARHGAP27,CHML,SMAP2	0.000192589	0.01054795	molecular function
calcium channel activity	83	9	10	CACNB1,CACNA2D4,TRPV4,TRPC6,TRPM3,CLCA3P,GRIN2A,TRPM6,CACNB2	0.000629386	0.03200877	molecular function
transcription corepressor activity	179	14	7	DDIT3,KCNIP3,THRB,KLF12,NCOR2,HTT,MECP2,SUFU,CTBP1,MEIS2,SKI,TFCP2L1,MXD4,YAF2	0.000699749	0.03321475	molecular function
syntaxin-13 binding	2	2	100	ABCA1,PLDN	0.000825646	0.03458	molecular function
prostaglandin F receptor activity	2	2	100	PTGFR,GPR44	0.000825646	0.03458	molecular function
protein N-terminus binding	107	10	9	ACOX1,TSC1,MEN1,TPM1,NCOR2,MECP2,SDCBP,FEZ1,SLA2,EXOC5	0.00103859	0.03944277	molecular function
transcription repressor activity	252	17	6	PPARD,CUX1,KCNIP3,THRB,RUNX1T1,PML,CBX2,NCOR2,BHLHE40,MECP2,CTBP1,PRDM16,FOXK1,AHRR,SIK1,HDAC10,CUX2	0.00106427	0.03944277	molecular function
transporter activity	394	23	5	SLC22A23,SLC25A29,SLC25A43,SLC13A5,UCP3,SLC26A9,SLC46A1,SLC12A6,FXYD2,SYT7,SLC26A1,CLCA3P,GRIN2A,HTT,PCLO,SLC23A2,ABCD1,ABCC6,SYT5,SLC25A27,AP3D1,SLC17A9,SLC25A19	0.0011454	0.03944277	molecular function
ubiquitin protein ligase binding	73	8	10	SMAD2,STX8,DTX1,PML,CUL3,GRIK2,SKI,TRIB1	0.00116334	0.03944277	molecular function
protein homodimerization activity	505	27	5	MAX,IRAK1,TPM1,THRB,PVRL1,ADAM10,PLEK,RUNX1T1,PML,CTBP1,RNASEH1,GRIK2,SLC30A8,EXT1,PDXK,HLCS,CLEC4M,CALCOCO2,CADM3,MYO9B,BCAS1,PDCD6,ABCB9,ATPIF1,UPK1A,HPS4,DSCAML1	0.00163347	0.05286503	molecular function
voltage-gated ion channel activity	159	12	7	CACNB1,CACNA2D4,HCN3,CLCA3P,KCNIP3,KCNJ5,CACNB2,SCN1B,KCNE1L,KCNAB3,SCN2B,KCNK13	0.00221998	0.06406919	molecular function
phosphatidylinositol-4,5-bisphosphate binding	20	4	20	PLCD1,APBA2,PHLDA3,TULP3	0.00227403	0.06406919	molecular function
chromatin binding	226	15	6	MSL3,SMAD2,MEN1,CUX1,CDC6,WHSC1,CBX2,NCOR2,HOXD13,RCC1,CHD5,PARG,UPF1,SKI,KDM5A	0.00239161	0.06406919	molecular function
GTPase activating protein binding	3	2	66	PLCD1,TSC1	0.00242959	0.06406919	molecular function
electron-transferring-flavoprotein dehydrogenase activity	3	2	66	ETFDH,AIFM2	0.00242959	0.06406919	molecular function
extracellular matrix structural constituent	84	8	9	LAMC1,WNT3A,COL4A4,MATN3,COL12A1,MFAP5,COL5A1,COL5A3	0.00286655	0.07153917	molecular function
actin filament binding	67	7	10	AIF1L,TPM1,SPTB,GAS7,SHROOM2,MYO9B,EPS8L2	0.00307564	0.07153917	molecular function
R-SMAD binding	11	3	27	SMAD2,MEN1,ARAP1	0.00328632	0.07153917	molecular function
high-density lipoprotein binding	11	3	27	ABCA1,LRP8,GPIHBP1	0.00328632	0.07153917	molecular function
ligand-dependent nuclear receptor activity	51	6	11	ESRRA,PPARD,THRB,NR5A2,RXRA,ESRRG	0.00331568	0.07153917	molecular function
sodium ion binding	125	10	8	SLC13A5,HCN3,FXYD2,SLC9A9,SLC23A2,PDXK,SCN1B,SLC38A1,ATP1A2,SCN2B	0.00331572	0.07153917	molecular function
L-amino acid transmembrane transporter activity	23	4	17	SLC43A2,SLC7A5,SLC38A1,SLC43A1	0.00388199	0.07713096	molecular function
nucleoside-triphosphatase activity	149	11	7	LONP2,KATNAL1,ABCA1,ENTPD1,CDC6,SRPR,ABCD1,ABCC6,ABCB9,SPG7,TOR2A	0.00394286	0.07713096	molecular function
glutamate receptor binding	12	3	25	ATP2B2,GRIN2A,FLOT2	0.00428877	0.07713096	molecular function
non-G-protein coupled 7TM receptor activity	12	3	25	FZD1,FZD5,FZD10	0.00428877	0.07713096	molecular function
ATP binding	1835	72	3	PRKY,ATP9A,ZNF512B,RIMKLB,MYO1G,LONP2,KATNAL1,ATP2B2,CLCN5,ABCA1,P2RY4,IGF1R,MYO1C,ENTPD1,ACVR2B,PRKAG2,STK24,IRAK1,NTRK2,MAT2A,CDC6,PRKCG,TRPM6,CAMKK2,EPHA3,SMC2,PAK2,CHD5,PDS5B,MAP2K7,DCLK1,UPF1,AGAP2,MAP3K2,KIF1A,ADCY1,MAPK6,ABCD1,PDXK,KSR2,ABCC6,HLCS,UBE2L3,ADCY2,PRKX,GRK6,NMNAT1,CLCN4,PIP5K1C,MYO9B,SIK1,ABCB9,EPHA8,SPG7,COASY,MARK4,ATP2B3,DAK,ATP1A2,UBA5,TRIB1,SH3BP4,STK10,ITPKC,RAB26,UCK2,C…	0.00442515	0.07713096	molecular function
cobalt ion binding	24	4	16	METAP2,MAT2A,PML,DAK	0.00455383	0.07713096	molecular function
drug binding	91	8	8	PPARD,DRD1,DRD5,TLR7,PDXK,GABRA1,CHRNA4,CHRNA3	0.00469498	0.07713096	molecular function
syndecan binding	4	2	50	TNC,SDCBP	0.00476652	0.07713096	molecular function
very-low-density lipoprotein receptor activity	4	2	50	LDLR,LRP8	0.00476652	0.07713096	molecular function
dopamine receptor activity, coupled via Gs	4	2	50	DRD1,DRD5	0.00476652	0.07713096	molecular function
phosphatidylinositol-5-phosphate binding	4	2	50	PHLDA3,SH3PXD2B	0.00476652	0.07713096	molecular function
transferase activity	1547	62	4	PRKY,ZNF512B,C4orf23,MBOAT1,CHST13,C1orf69,NSUN4,IGF1R,ACVR2B,STK24,IRAK1,NTRK2,MAT2A,WHSC1,PRKCG,TRPM6,FUT7,PRDM2,CAMKK2,EPHA3,CRAT,NDST1,PAK2,MAP2K7,DCLK1,MAP3K2,MAPK6,LPCAT1,SETD7,EXT1,PDXK,AGPAT3,SPTLC2,PRKX,GRK6,NMNAT1,MYST2,PIP5K1C,POFUT1,SIK1,EXTL3,EPHA8,COASY,MARK4,EPT1,HS6ST1,DAK,HEMK1,PARP14,UGGT1,STK10,ITPKC,UCK2,PARP16,ZDHHC5,STK35,CAMK2D,HS6ST3,PIGW,MGAT4B,GALNT14,QTRTD1	0.00516505	0.08172257	molecular function
GTPase activity	272	16	5	GUF1,GNAI2,OPA1,GNA11,RALA,RHOC,GNA12,RND1,SRPR,AGAP2,RRAS,GNG3,RAB26,ARL4C,NKIRAS2,ARL8A	0.00567824	0.08788928	molecular function
cation channel activity	41	5	12	TRPV4,TRPC6,TRPM3,GRIN2A,TRPM6	0.00616957	0.09346242	molecular function
potassium ion binding	137	10	7	HCN3,SLC12A6,FXYD2,KCNIP3,MAT2A,KCNJ5,PDXK,ATP1A2,KCNAB3,KCNK13	0.00632502	0.09382113	molecular function
phospholipid binding	77	7	9	ABCA1,TIAM1,MYO1C,PLCD1,DYSF,PREX1,HIP1	0.00665609	0.09408658	molecular function
guanylate kinase activity	14	3	21	DLG3,DLG2,DLGAP2	0.00679862	0.09408658	molecular function
protein kinase activator activity	14	3	21	PRKAG2,CAMKK2,AGAP2	0.00679862	0.09408658	molecular function
kinase activity	783	35	4	ZNF512B,IGF1R,PRKAG3,ACVR2B,PRKAG2,STK24,IRAK1,NTRK2,CDKN2B,PRKCG,TRPM6,AKAP13,CAMKK2,EPHA3,DCLK1,GIT2,MAP3K2,MAPK6,PDXK,PIK3R3,PRKX,GRK6,PIP5K1C,SIK1,EPHA8,COASY,MARK4,DAK,TAB3,STK10,ITPKC,UCK2,STK35,CAMK2D,PIK3R6	0.00700539	0.09408658	molecular function
Rho GTPase activator activity	27	4	14	PREX1,ARHGAP26,MYO9B,ARAP1	0.00702705	0.09408658	molecular function
PDZ domain binding	78	7	8	ATP2B2,CLDN1,GRIK2,DLG3,ATP2B3,DLG2,GRASP	0.00713578	0.09408658	molecular function
steroid hormone receptor activity	60	6	10	ESRRA,PPARD,THRB,NR5A2,RXRA,ESRRG	0.00742224	0.09566678	molecular function
antiporter activity	43	5	11	CLCN5,SLC9A9,SLC26A1,CLCN4,CLCN6	0.00756194	0.09566678	molecular function
uridine kinase activity	5	2	40	ZNF512B,UCK2	0.00779308	0.09566678	molecular function
phosphogluconate dehydrogenase (decarboxylating) activity	5	2	40	HIBADH,GLYR1	0.00779308	0.09566678	molecular function
amino acid transmembrane transporter activity	44	5	11	SLC43A2,SLC7A5,PDPN,SLC38A1,SLC43A1	0.00833406	0.1005737	molecular function
virion binding	6	2	33	PVRL1,CLEC4M	0.0114678	0.1229366	molecular function
structural constituent of myelin sheath	6	2	33	MBP,MOBP	0.0114678	0.1229366	molecular function
ubiquitin conjugating enzyme binding	6	2	33	FOXL2,GRIK2	0.0114678	0.1229366	molecular function
BMP receptor binding	6	2	33	BMP6,BMP3	0.0114678	0.1229366	molecular function
insulin-like growth factor I binding	6	2	33	IGF1R,IGFBP5	0.0114678	0.1229366	molecular function
acyl-CoA oxidase activity	6	2	33	ACOX1,ACOX3	0.0114678	0.1229366	molecular function
calcium- and calmodulin-responsive adenylate cyclase activity	6	2	33	ADCY1,ADCY2	0.0114678	0.1229366	molecular function
Ras GTPase binding	17	3	17	RIN3,RAPGEF4,RAPGEF6	0.0119138	0.1229366	molecular function
voltage-gated chloride channel activity	17	3	17	CLCN5,CLCN4,CLCN6	0.0119138	0.1229366	molecular function
zinc ion transmembrane transporter activity	17	3	17	SLC39A14,SLC30A8,SLC30A7	0.0119138	0.1229366	molecular function
SH2 domain binding	32	4	12	SHCBP1,SKAP1,ADAM10,SH3PXD2B	0.0128631	0.1308361	molecular function
calcium-dependent cysteine-type endopeptidase activity	18	3	16	CAPN3,CAPN1,CAPN5	0.0139959	0.1403533	molecular function
siRNA binding	7	2	28	TLR7,MECP2	0.015751	0.1456456	molecular function
dopamine receptor activity	7	2	28	DRD1,DRD5	0.015751	0.1456456	molecular function
phosphatidylinositol-3,5-bisphosphate binding	7	2	28	PHLDA3,SH3PXD2B	0.015751	0.1456456	molecular function
phosphoinositide 3-kinase regulator activity	7	2	28	AGAP2,PIK3R3	0.015751	0.1456456	molecular function
AMP-activated protein kinase activity	7	2	28	PRKAG3,PRKAG2	0.015751	0.1456456	molecular function
high voltage-gated calcium channel activity	7	2	28	CACNB1,CACNB2	0.015751	0.1456456	molecular function
extracellular ligand-gated ion channel activity	52	5	9	HTR3C,GABRB3,GABRA1,CHRNA4,CHRNA3	0.0165507	0.1472892	molecular function
magnesium ion binding	522	24	4	ATP9A,CLYBL,ATP2B2,OPA1,ENTPD1,ACVR2B,IRAK1,GRIN2A,MAT2A,MAP2K7,RNASEH1,MAP3K2,ADCY1,PDXK,ADCY2,NMNAT1,SMPD3,SIK1,ATP2B3,EPT1,DAK,ATP1A2,PSPH,PPM1E	0.0169675	0.1472892	molecular function
SH3-SH2 adaptor activity	53	5	9	SKAP1,SHB,ABI2,CRKL,SLA2	0.0178552	0.1472892	molecular function
Wnt-protein binding	20	3	15	FZD1,FZD5,FZD10	0.0187412	0.1472892	molecular function
guanyl nucleotide binding	20	3	15	GNAI2,GNA11,GNA12	0.0187412	0.1472892	molecular function
oxidoreductase activity, acting on single donors with incorporation of molecular oxygen, incorporation of two atoms of oxygen	95	7	7	ALKBH5,LEPREL1,TET3,EGLN3,KDM5A,KDM4B,PHF8	0.0197403	0.1472892	molecular function
phosphatidylinositol-3-phosphate binding	8	2	25	PHLDA3,SH3PXD2B	0.0206047	0.1472892	molecular function
histone-lysine N-methyltransferase activity	37	4	10	MEN1,WHSC1,PRDM2,SETD7	0.0211188	0.1472892	molecular function
protein heterodimerization activity	317	16	5	BCL2L11,PPARD,BMP6,MAX,EPAS1,IRAK1,PVRL1,MEIS1,PML,RXRA,SMC2,SDCBP,EXT1,ARNT2,DLG2,TAS1R1	0.0218089	0.1472892	molecular function
mRNA 3'-UTR binding	22	3	13	AUH,SERBP1,ELAVL1	0.0242692	0.1472892	molecular function
neutral amino acid transmembrane transporter activity	22	3	13	SLC7A5,SLC38A1,SLC43A1	0.0242692	0.1472892	molecular function
actin binding	375	18	4	IPP,DAAM2,MYO1G,AIF1L,MYO1C,TPM1,SYNPO,MKL1,SPTB,TWF1,HIP1,ADD3,CORO1B,TPM3,SHROOM2,MYO9B,EPB41L2,TPM4	0.0244751	0.1472892	molecular function
co-SMAD binding	9	2	22	SMAD2,USP9X	0.0259928	0.1472892	molecular function
Notch binding	9	2	22	DTX1,NCOR2	0.0259928	0.1472892	molecular function
four-way junction DNA binding	9	2	22	MEN1,MECP2	0.0259928	0.1472892	molecular function
cAMP-dependent protein kinase activity	9	2	22	AKAP13,PRKX	0.0259928	0.1472892	molecular function
folic acid transporter activity	9	2	22	SLC46A1,PDPN	0.0259928	0.1472892	molecular function
dihydropyridine-sensitive calcium channel activity	9	2	22	CACNB1,CACNB2	0.0259928	0.1472892	molecular function
protein kinase C binding	40	4	10	PLEK,PEA15,ADD3,FEZ1	0.0273303	0.1472892	molecular function
ARF GTPase activator activity	40	4	10	GIT2,AGAP2,ARAP1,SMAP2	0.0273303	0.1472892	molecular function
transcription coactivator activity	223	12	5	PPARGC1A,PPARD,KLF7,MAX,EPAS1,MKL1,DTX1,PML,RXRA,PRDM16,UBE2L3,YAF2	0.0283857	0.1472892	molecular function
transmembrane receptor activity	224	12	5	LPHN3,LEPR,LDLR,TLR7,IL1RAP,LRP8,EDAR,FZD1,FZD5,FZD10,XPR1,CLEC2D	0.029243	0.1487215	molecular function
specific RNA polymerase II transcription factor activity	41	4	9	EPAS1,HIF3A,FOXN1,MEIS2	0.0296179	0.1495599	molecular function
protein kinase binding	175	10	5	PRKAG3,PRKAG2,GRIN2A,SKAP1,CDKN2B,ADAM10,MAP2K7,AGAP2,SKI,MAP3K2	0.0303517	0.152186	molecular function
dopamine binding	10	2	20	DRD1,DRD5	0.0318805	0.1576314	molecular function
thyroid hormone receptor activity	10	2	20	THRB,BRD8	0.0318805	0.1576314	molecular function
GTP binding	478	21	4	DNAJC27,GUF1,GNAI2,OPA1,GNA11,RALA,RHOC,GNA12,RND1,ARFIP2,SRPR,AGAP2,RRAS,SEPT3,RAB26,ARL4C,RAB36,NKIRAS2,ARL10,ARL8A,ARL13B	0.0371298	0.1823201	molecular function
apolipoprotein binding	11	2	18	ABCA1,GPIHBP1	0.0382347	0.1849218	molecular function
phosphatidylinositol-3,4-bisphosphate binding	11	2	18	PLEK,PHLDA3	0.0382347	0.1849218	molecular function
oxidoreductase activity	770	31	4	ALKBH5,LEPREL1,RDH13,TET3,CYBASC3,AKR7L,RFESD,AKR1CL1,HEPHL1,LDHA,ACOX1,CYP19A1,ERO1L,GPX7,DIO2,RRM2B,DAO,EGLN3,ETFDH,CTBP1,KDM5A,AIFM2,ACOX3,HIBADH,KCNAB3,KDM4B,FOXRED2,IYD,PHF8,ALDH8A1,GLYR1	0.0384388	0.1849218	molecular function
RNA polymerase II transcription factor activity	159	9	5	NFAT5,CUX1,MEIS1,IRF4,HOXA1,SOX8,SOX12,LITAF,ONECUT2	0.0407075	0.1945217	molecular function
GTP-dependent protein binding	12	2	16	ARFIP2,RAPGEF6	0.0450239	0.194969	molecular function
arylsulfatase activity	12	2	16	ARSD,SULF2	0.0450239	0.194969	molecular function
actin-dependent ATPase activity	12	2	16	MYO1C,MYO9B	0.0450239	0.194969	molecular function
calcium-transporting ATPase activity	12	2	16	ATP2B2,ATP2B3	0.0450239	0.194969	molecular function
secondary active sulfate transmembrane transporter activity	12	2	16	SLC26A9,SLC26A1	0.0450239	0.194969	molecular function
mRNA binding	68	5	7	ACO1,MECP2,LIN28A,ELAVL1,SRRM4	0.0458947	0.194969	molecular function
double-stranded DNA binding	114	7	6	SMAD2,MEN1,STAT5B,THRB,NFIB,RXRA,HNRPDL	0.0465384	0.194969	molecular function
growth factor activity	189	10	5	IGF1,MSTN,CXCL12,BMP6,BMP8B,BMP3,NRG2,CDNF,NDP,GDF1	0.0471936	0.194969	molecular function
steroid binding	48	4	8	IGF1,ESRRA,RXRA,ESRRG	0.0487299	0.194969	molecular function
protein domain specific binding	217	11	5	SHC4,ESRRA,SKAP1,NF2,MECP2,TACC1,CTBP1,SKI,DLG3,SHROOM2,DLGAP2	0.0498942	0.194969	molecular function
transcription	2282	126	5	ZNF37A,ZNF213,ZNF192,ZNF212,MSL3,ZNF629,ZNF500,ZNF285,ZNF544,ZNF167,ZNF512B,PRDM15,ZSCAN18,ZNF557,ZNF419,ZNF614,ELOF1,ZNF594,RAX2,ASCL4,ZNF425,HKR1,ZNF793,ARGFX,DUXA,NFAT5,DDIT3,ESRRA,PPARGC1A,PPARD,KLF7,KLF9,SMAD2,EGR3,CUX1,MAX,EPAS1,NFATC1,EHF,KCNIP3,STAT5B,HIF3A,THRB,FOXN1,BACH2,PER2,AFF1,NFIB,NR5A2,MEIS1,IRF4,MKL1,WHSC1,KLF12,RUNX1T1,PML,FOXL2,RXRA,CBX2,LZTS1,HOXB13,NCOR2,HOXA5,PRDM2,ESRRG,BH…	1.07598e-18	1.92024e-15	biological process
regulation of transcription	1937	108	5	ZNF213,ZNF192,MSL3,ZNF629,ZNF512B,ELOF1,ZNF594,ASCL4,NFAT5,DDIT3,ESRRA,PPARGC1A,PPARD,NEO1,KLF7,KLF9,SMAD2,ACVR2B,EGR3,CUX1,MAX,EPAS1,NFATC1,EHF,KCNIP3,STAT5B,HIF3A,THRB,FOXN1,PER2,NFIB,NR5A2,MEIS1,IRF4,MKL1,WHSC1,KLF12,RUNX1T1,PML,FOXL2,RXRA,ASCL2,CBX2,HOXB13,NCOR2,HOXA5,PRDM2,ESRRG,BHLHE40,MECP2,PAX8,HOXD13,CRTC1,CTBP1,HOXA1,SUPT16H,MEIS2,CHD5,PRDM16,HIP1,ARID3B,FOXK1,TLE2,SETD7,RTF1,CAMTA1,SS1…	2.59353e-16	2.30251e-13	biological process
multicellular organismal development	1119	66	5	ZMYM6,MSL3,OLFML3,AIDA,KIAA1715,HKR1,LEPR,BMP6,CUX1,EPAS1,NTRK2,EHF,SLC7A5,FOXN1,PDPN,MEIS1,MMP11,ASCL2,BMP8B,SPRY4,HOXB13,HOXA5,ESRRG,HTT,WNT3A,PAX8,HOXD13,SUFU,EDAR,HOXA1,SHB,BMP3,FZD1,DCLK1,DISC1,ARID3B,KRT8,NNAT,EGFL7,FOXK1,NDRG4,FZD5,PKP1,TSNAX,GLIS2,KDM5A,TRIM54,FAT3,PHF3,FZD10,CTNND2,GAS7,SMPD3,SHROOM2,GLDN,ELAVL1,SIK1,PLXNA4,ARHGAP24,MKX,FRAT2,TLX2,MAB21L2,GPM6B,TULP3,ZFP41	2.69218e-11	1.59427e-08	biological process
transport	1787	89	4	CACNB1,SNX24,SLC22A23,CACNA2D4,SLC25A29,SLC16A14,SLC25A43,CYBASC3,SLC13A5,HEPHL1,MCART6,ATP2B2,CLCN5,TRPV4,UCP3,SLC26A9,ABCA1,MYO1C,LDLR,HCN3,SLC46A1,SLC12A6,TRPC6,FXYD2,TRPM3,SLC9A9,SYT7,SLC39A14,SLC26A1,ERO1L,CLCA3P,CUX1,STX8,KCNIP3,SLC7A5,GRIN2A,SLC6A2,TRPM6,PEA15,KCNJ5,CRAT,ETFDH,KCNN1,CACNB2,SLC23A2,GRIK2,NNAT,SLC30A8,ABCD1,ABCC6,EXOC5,SCN1B,SYT5,STX18,SEC62,CLCN4,SLC25A27,APBA2,MLC1,SIL1,LR…	6.96255e-11	3.09372e-08	biological process
regulation of transcription, DNA-dependent	1684	85	5	ZNF37A,ZNF213,ZNF192,ZNF212,ZNF500,ZNF285,ZNF544,ZNF167,PRDM15,ZSCAN18,ZNF557,ZNF419,ZNF614,RAX2,L3MBTL4,ZNF425,HKR1,ZNF793,ARGFX,DUXA,NFAT5,DDIT3,FOSL1,ESRRA,PPARD,SMAD2,CUX1,MAX,EPAS1,NFATC1,EHF,STAT5B,HIF3A,THRB,FOXN1,BACH2,PER2,NFIB,NR5A2,MEIS1,IRF4,WHSC1,KLF12,RUNX1T1,FOXL2,RXRA,ASCL2,LZTS1,HOXB13,HOXA5,PRDM2,ESRRG,BHLHE40,PAX8,HOXD13,SUFU,HOXA1,MEIS2,LIN28A,FOXK1,NRG2,SETD7,SS18L1,MYBL1,MYS…	1.01625e-10	3.62712e-08	biological process
transmembrane transport	611	40	6	SLC22A23,SLC25A29,SLC43A2,SLC16A14,GPR155,SLC25A43,SLC13A5,MCART6,CLCN5,TRPV4,UCP3,SLC26A9,MYO1C,HCN3,SLC46A1,SLC12A6,TRPC6,TRPM3,SLC9A9,SLC39A14,SLC26A1,SLC7A5,SLC45A2,TRPM6,SLC23A2,SLC30A8,ABCC6,SEC62,CLCN4,SLC25A27,SIL1,ABCB9,SLC30A7,KCNAB3,SLC43A1,CLCN6,SLC17A9,SLC25A19,SLC37A1,SLC37A2	1.55076e-08	4.0005e-06	biological process
synaptic transmission	217	22	10	PCDHB9,PCDHB3,GLS,OPRK1,GRM6,MBP,DRD5,GRIN2A,SLC6A2,PRKCG,MECP2,SDCBP,KCNN1,CACNB2,GRIK2,SCN1B,SYT5,APBA2,DTNA,DLG2,SCN2B,CHRNA4	1.73679e-08	4.0005e-06	biological process
ion transport	639	41	6	CACNB1,SLC22A23,CACNA2D4,HTR3C,SLC13A5,HEPHL1,ATP2B2,CLCN5,TRPV4,HCN3,SLC12A6,TRPC6,FXYD2,TRPM3,SLC9A9,SLC39A14,CLCA3P,KCNIP3,GRIN2A,TRPM6,KCNJ5,KCNN1,CACNB2,SLC23A2,GRIK2,SLC30A8,SCN1B,CLCN4,MLC1,SLC38A1,GABRB3,SLC30A7,ATP1A2,KCNE1L,KCNAB3,GABRA1,SCN2B,KCNK13,CHRNA4,CLCN6,CHRNA3	1.79651e-08	4.0005e-06	biological process
nervous system development	474	33	6	PCDHB3,IGF1,PTPRO,TSC1,MSI1,NTRK2,SLC7A5,PDPN,ASCL2,BHLHE40,HOXA1,DCLK1,DISC1,FEZ1,ARHGAP26,CNTFR,GLIS2,APBA2,GAS7,GLDN,POFUT1,MOBP,NDP,SPG7,MARK4,PLXNA4,SCN2B,MAB21L2,SRRM4,CHRNA3,GPM6B,DSCAML1,FEZ2	6.86409e-08	1.35523e-05	biological process
intracellular signaling pathway	385	29	7	ASB14,GPR155,PLCXD2,SHC4,TIAM1,IGFBP5,RAPGEF4,SOCS3,SMAD2,PLCD1,NFATC1,PLEK,PRKCG,AKAP13,PEA15,PREX1,SDCBP,DCLK1,TNS3,CRKL,ADCY1,KSR2,ADCY2,CLEC4M,ASB4,MYO9B,SPSB1,PLEKHM1,RGS11	8.15729e-08	1.45085e-05	biological process
positive regulation of transcription from RNA polymerase II promoter	436	31	7	IGF1,NFAT5,ESRRA,PPARGC1A,SMAD2,MEN1,BMP6,EPAS1,IRAK1,STAT5B,HIF3A,SKAP1,THRB,NFIB,NR5A2,KLF12,FOXL2,RXRA,HOXA5,PAX8,HOXD13,CRTC1,HOXA1,MEIS2,BMP3,SKI,SOX8,ARNT2,NFIX,ZMIZ2,ONECUT2	1.07424e-07	1.72951e-05	biological process
signal transduction	2943	115	3	GPR26,PWP2,LPHN3,ARHGAP28,RIN3,GPR123,ARHGAP19,IGF1,CCK,GNAI2,AVP,IL13,NFAT5,LEPR,CXCL12,P2RY4,TIAM1,IGF1R,IGFBP5,NEO1,TNC,RAPGEF4,SOCS3,GNA11,PLCD1,OPRK1,GRM6,ACVR2B,OXTR,DRD1,STK24,EPAS1,IRAK1,DRD5,TLR7,PTGFR,KCNIP3,STAT5B,HIF3A,GPR44,PVRL1,PER2,CEACAM6,PDPN,RALA,CCR7,IL1RAP,LRP8,PIK3AP1,WNT3A,CXCR5,SH3GL1,TNFSF15,CD74,EPHA3,GNA12,GPR132,SUFU,EDAR,RGS3,PAK2,RHO,SHB,MAP2K7,FZD1,MAPK6,NRG2,BAIAP2…	1.43902e-07	2.1336e-05	biological process
regulation of transcription from RNA polymerase II promoter	305	24	7	FOSL1,PPARD,KLF7,KLF9,CUX1,KCNIP3,STAT5B,THRB,FOXN1,MEIS1,MKL1,KLF12,RXRA,ASCL2,HOXA1,FOXK1,GLIS2,BRD8,BRWD1,TFCP2L1,SOX12,TLX2,LITAF,MED20	4.8437e-07	6.61963e-05	biological process
axonogenesis	96	12	12	CCK,IGF1R,KLF7,NTN1,WNT3A,NRCAM,DCLK1,ADCY1,BAIAP2,CNTN2,PIP5K1C,DSCAML1	3.50862e-06	0.00044577	biological process
cell adhesion	684	37	5	PCDHB9,PCDHB3,BTBD9,CXCL12,CLDN1,NEO1,TNC,ENTPD1,THBS2,CX3CL1,PVRL1,FLOT2,LAMC1,PDPN,NRCAM,FEZ1,FLRT3,LAMB3,PKP1,DSC1,CNTN2,FAT3,DSG3,CTNND2,CNTNAP2,SDK1,CADM3,NFASC,COL12A1,SPG7,OPCML,CADM4,CDH6,COL5A1,NID2,COL5A3,DSCAML1	5.2598e-06	0.0006234853	biological process
brain development	198	17	8	LPHN3,C2CD3,ATP2B2,CXCL12,IGF1R,MEN1,HTT,MECP2,DCLK1,NNAT,TPM3,EXT1,CNTNAP2,SHROOM2,ATP2B3,TULP3,DSCAML1	7.0586e-06	0.0007845425	biological process
fatty acid beta-oxidation using acyl-CoA oxidase	7	4	57	ACOX1,CRAT,ABCD1,ACOX3	1.11336e-05	0.001135944	biological process
cerebral cortex development	33	7	21	TSC1,GRIN2A,LRP8,TACC1,BBS4,CNTNAP2,GNG12	1.14846e-05	0.001135944	biological process
positive regulation of transcription	211	17	8	MSTN,DDIT3,PPARGC1A,SMAD2,MEN1,IRAK1,NR5A2,IRF4,MKL1,RXRA,CAMKK2,GLIS2,KDM5A,ARAP1,ARNT2,BRPF1,YAF2	1.62886e-05	0.001525337	biological process
calcium ion transport	153	14	9	CACNB1,CACNA2D4,ATP2B2,TRPV4,TRPC6,TRPM3,CLCA3P,NFATC1,GRIN2A,TRPM6,CACNB2,ATP2B3,CHRNA4,CAMK2D	2.19973e-05	0.0019558	biological process
lens morphogenesis in camera-type eye	9	4	44	PVRL1,MEIS1,SKI,SHROOM2	3.85602e-05	0.003268133	biological process
striatum development	10	4	40	DRD1,HTT,BBS4,CNTNAP2	6.30374e-05	0.005091545	biological process
negative regulation of cell migration	59	8	13	IGFBP5,DRD1,TPM1,DRD5,NF2,EGFL7,RRAS,ABHD2	8.31087e-05	0.006423991	biological process
regulation of dendrite development	11	4	36	RAPGEF4,NTRK2,PREX1,SS18L1	9.7165e-05	0.0072009	biological process
response to hypoxia	222	16	7	MMP2,CXCL12,UCP3,LDHA,SOCS3,EPAS1,STAT5B,HIF3A,SDC2,PML,ASCL2,MECP2,EGLN3,ARNT2,CHRNA4,CAMK2D	0.000108556	0.007720503	biological process
angiogenesis	178	14	7	MMP2,LEPR,SLC12A6,PLCD1,EPAS1,MEIS1,HOXB13,SHB,EGFL7,FZD5,POFUT1,ARHGAP24,HS6ST1,ATPIF1	0.00011529	0.007823264	biological process
lung alveolus development	33	6	18	IGF1,PDPN,HOXA5,FZD1,TNS3,HS6ST1	0.000123201	0.007823264	biological process
hippocampus development	33	6	18	TSC1,DRD1,GRIN2A,LRP8,WNT3A,BBS4	0.000123201	0.007823264	biological process
activation of phospholipase C activity by dopamine receptor signaling pathway	5	3	60	GNA11,DRD1,DRD5	0.000135202	0.008289281	biological process
visual learning	34	6	17	DRD1,DRD5,GRIN2A,HTT,MECP2,ATP1A2	0.000146567	0.008478938	biological process
transcription from RNA polymerase II promoter	228	16	7	MSL3,NFAT5,FOSL1,MAX,EPAS1,NFATC1,STAT5B,HIF3A,DTX1,HOXD13,POLR2D,SUPT16H,KDM5A,PBX4,AFF4,NFIX	0.000147833	0.008478938	biological process
cation transport	100	10	10	KIAA0195,ATP2B2,TRPC6,TRPM3,SLC9A9,SLC30A8,SLC30A7,ATP2B3,ATP1A2,CHRNA3	0.000155163	0.008621244	biological process
negative regulation of transcription from RNA polymerase II promoter	328	20	6	PPARD,MEN1,CUX1,KCNIP3,THRB,WHSC1,KLF12,CBX2,NCOR2,MECP2,SUFU,CTBP1,MEIS2,PRDM16,SKI,SLA2,SIK1,TFCP2L1,MXD4,HDAC10	0.000160927	0.008670552	biological process
intracellular protein transport	256	17	6	DRD1,KCNIP3,CD74,SRPR,GRIK2,VAMP1,STX18,SIL1,GGA1,IPO9,AP3D1,CHML,AP1M1,PGAP1,GRASP,ARCN1,KPNA6	0.000180547	0.009217406	biological process
cell differentiation	720	34	4	PPARD,PAPPA,BMP6,EPAS1,NTRK2,SLC7A5,FOXL2,ASCL2,BMP8B,PAX8,GNA12,EDAR,CTBP1,SHB,BMP3,DCLK1,PRDM16,HIP1,EGFL7,FOXK1,PEG10,NDRG4,FZD5,TSNAX,GLIS2,TRIM54,GAS7,GLDN,SIK1,ARHGAP24,SRRM4,GPM6B,ZFP41,SH3PXD2B	0.000181445	0.009217406	biological process
positive regulation of cell proliferation	416	23	5	ROGDI,IGF1,CCK,GNAI2,AVP,CXCL12,FOSL1,IGF1R,PPARD,TNC,NTN1,STAT5B,CAPN1,THRB,ADAM10,WNT3A,MECP2,CUL3,TNS3,CNTFR,ARNT2,MAB21L2,CAMK2D	0.000227363	0.01100736	biological process
generation of precursor metabolites and energy	68	8	11	AVP,LEPR,PPARD,ACOX1,RUNX1T1,CRAT,SLC25A27,ATPIF1	0.000229062	0.01100736	biological process
response to amphetamine	25	5	20	DDIT3,OXTR,DRD1,DRD5,GRIN2A	0.00028789	0.01347022	biological process
learning	39	6	15	FOSL1,DRD1,GRIN2A,HTT,MECP2,CTNND2	0.000320975	0.01435341	biological process
locomotory behavior	90	9	10	ATP2B2,AVP,GRM6,DRD1,GRIN2A,HTT,APBA2,CHRNA4,CHRNA3	0.000328268	0.01435341	biological process
visual perception	221	15	6	RAX2,CACNA2D4,OPA1,GRM6,EPAS1,SLC45A2,CACNB2,RHO,ABCC6,NDP,RGS9BP,OPA3,WDR36,CHML,C2orf71	0.000336878	0.01435341	biological process
embryonic development	110	10	9	TSC1,MEN1,NR5A2,PDPN,HTT,MECP2,NDST1,NRG2,GTF2I,POFUT1	0.000339057	0.01435341	biological process
insulin secretion	40	6	15	RAPGEF4,SMAD2,ACVR2B,HTT,PCLO,SLC30A8	0.000369979	0.0152982	biological process
skeletal system development	154	12	7	IGF1,GNA11,ACVR2B,BMP6,BMP8B,HOXA5,HOXD13,SUFU,BMP3,EXT1,MATN3,COL12A1	0.000378744	0.0153047	biological process
regulation of exocytosis	27	5	18	RAPGEF4,RALA,PCLO,RAB26,FEZ2	0.000420339	0.01660806	biological process
prostate epithelial cord arborization involved in prostate glandular acinus morphogenesis	7	3	42	IGF1,HOXB13,HOXD13	0.000456343	0.01763865	biological process
prostate gland epithelium morphogenesis	16	4	25	IGF1,MMP2,IGF1R,TNC	0.000486693	0.01802792	biological process
L-amino acid transport	16	4	25	SLC43A2,SLC7A5,SLC38A1,SLC43A1	0.000486693	0.01802792	biological process
positive regulation of transcription, DNA-dependent	183	13	7	ESRRA,PPARGC1A,KLF7,SMAD2,EHF,AFF1,FOXL2,ESRRG,MECP2,PAX8,PRDM16,FOXK1,SOX8	0.000535526	0.01943194	biological process
regulation of synaptic plasticity	43	6	13	ATP2B2,GRIN2A,LZTS1,HTT,MECP2,CTNND2	0.000552722	0.01965479	biological process
sensitization	2	2	100	DRD1,DRD5	0.000582278	0.01974372	biological process
negative regulation of calcium-mediated signaling	2	2	100	PLEK,SLA2	0.000582278	0.01974372	biological process
response to mechanical stimulus	78	8	10	IGF1,MMP2,TRPV4,CXCL12,FOSL1,MEIS2,PSPH,CLCN6	0.000588536	0.01974372	biological process
transmission of nerve impulse	17	4	23	DRD1,DRD5,CNTNAP2,CHRM5	0.000624337	0.02055687	biological process
neuron migration	79	8	10	CCK,CXCL12,NTN1,NRCAM,DCLK1,DISC1,CNTN2,BARHL1	0.000641221	0.02072893	biological process
placenta development	30	5	16	PPARD,RXRA,ASCL2,PEG10,NDP	0.000698964	0.02213579	biological process
sequestering of zinc ion	8	3	37	SLC30A8,SLC30A7,AP3D1	0.000717045	0.02213579	biological process
behavior	62	7	11	GLS,OPRK1,DRD1,KCNIP3,HTT,CNTNAP2,CHRNA4	0.00072209	0.02213579	biological process
small GTPase mediated signal transduction	291	17	5	DNAJC27,RASGEF1C,TIAM1,RAPGEF4,RALA,RHOC,RND1,ARFIP2,AGAP2,RRAS,RAPGEF6,RAB26,RASGEF1A,ARL4C,RAB36,NKIRAS2,ARL8A	0.000785521	0.02367214	biological process
peripheral nervous system development	31	5	16	EGR3,ASCL2,SOX8,NFASC,BAI2	0.00081697	0.02420954	biological process
neural tube closure	47	6	12	TSC1,RGMA,SUFU,SKI,BBS4,TULP3	0.000897282	0.02615356	biological process
neurogenesis	32	5	15	GRIN2A,HTT,TACC1,PRDM16,PRDM8	0.000949208	0.02722084	biological process
behavioral fear response	19	4	21	CCK,DRD1,MECP2,GRIK2	0.000978508	0.02761567	biological process
positive regulation of fat cell differentiation	9	3	33	IGF1,PPARD,SH3PXD2B	0.00105629	0.02934506	biological process
chromatin modification	249	15	6	MSL3,L3MBTL4,WHSC1,CBX2,CHD5,SETD7,SS18L1,KDM5A,MYST2,BRD8,KDM4B,HDAC10,PHF8,BRPF1,MBTD1	0.00115229	0.03151956	biological process
protein complex assembly	131	10	7	PPARGC1A,MAX,LAMC1,PML,IL1RAP,REPS2,CD74,PAK2,CARD10,COX15	0.00132982	0.03563032	biological process
cell cycle	562	26	4	DDIT3,CDC6,PDPN,FZR1,RALA,CDKN2B,LZTS1,CEP110,NCAPG,RCC1,SMC2,TACC1,DBF4B,PDS5B,RABGAP1,UPF1,CLSPN,MAPK6,RCC2,USP9X,SMPD3,STARD13,SIK1,SEPT3,CEP63,ARL8A	0.00134265	0.03563032	biological process
chloride transport	69	7	10	CLCN5,SLC26A9,SLC12A6,SLC26A1,CLCN4,GABRA1,CLCN6	0.00137031	0.03582958	biological process
respiratory gaseous exchange	35	5	14	UCP3,HOXA5,MECP2,NDST1,COX15	0.00144173	0.03609510	biological process
dopamine receptor signaling pathway	21	4	19	DRD1,DRD5,HTT,GNA12	0.00145416	0.03609510	biological process
positive regulation of synaptogenesis	10	3	30	OXTR,THBS2,MECP2	0.00148197	0.03609510	biological process
negative regulation of endocytosis	10	3	30	LRSAM1,KIAA0226,SCAMP5	0.00148197	0.03609510	biological process
heparan sulfate proteoglycan biosynthetic process	10	3	30	NDST1,EXT1,HS6ST1	0.00148197	0.03609510	biological process
activation of adenylate cyclase activity by G-protein signaling pathway	52	6	11	GPR26,ADM2,DRD1,DRD5,ADCY1,ADCY2	0.00153677	0.03643169	biological process
negative regulation of protein kinase activity	52	6	11	PRKAG2,DRD1,DRD5,NF2,PAK2,TRIB1	0.00153677	0.03643169	biological process
potassium ion transport	181	12	6	KCTD4,HCN3,SLC12A6,FXYD2,TSC1,KCNIP3,KCNJ5,KCNN1,ATP1A2,KCNAB3,KCNK13,KCNRG	0.00156718	0.03666376	biological process
protein amino acid phosphorylation	722	31	4	PRKY,IGF1R,SMAD2,ACVR2B,STK24,IRAK1,NTRK2,ADAM10,PRKCG,TRPM6,CAMKK2,TWF1,EPHA3,CTBP1,PAK2,RHO,MAP2K7,DCLK1,MAP3K2,MAPK6,KSR2,PRKX,GRK6,SIK1,EPHA8,MARK4,TRIB1,SH3BP4,STK10,STK35,CAMK2D	0.00160626	0.03681938	biological process
mammary gland development	36	5	13	IGF1,BCL2L11,IGF1R,NTN1,WNT3A	0.0016414	0.03681938	biological process
activation of adenylate cyclase activity	36	5	13	DRD1,NTRK2,DRD5,ADCY1,ADCY2	0.0016414	0.03681938	biological process
cholesterol homeostasis	53	6	11	ABCA1,LDLR,NPC1L1,NR5A2,LIPG,GPIHBP1	0.00169812	0.03681938	biological process
negative regulation of Schwann cell proliferation	3	2	66	ASCL2,SKI	0.00171879	0.03681938	biological process
granulosa cell differentiation	3	2	66	FOXL2,CAPN5	0.00171879	0.03681938	biological process
response to pyrethroid	3	2	66	SCN1B,SCN2B	0.00171879	0.03681938	biological process
negative regulation of transcription	209	13	6	MEN1,KCNIP3,THRB,PML,FOXL2,CBX2,NCOR2,MECP2,FZD1,GLIS2,SOX8,MXD4,YAF2	0.00180741	0.03825685	biological process
response to nicotine	37	5	13	MMP2,AVP,LEPR,CHRNA4,CHRNA3	0.00186065	0.03892042	biological process
positive regulation of synaptic transmission, glutamatergic	11	3	27	OXTR,DRD1,NTRK2	0.00200127	0.03998043	biological process
regulation of respiratory gaseous exchange by neurological system process	11	3	27	GLS,MECP2,ATP1A2	0.00200127	0.03998043	biological process
ruffle organization	11	3	27	TPM1,PLEK,ARFIP2	0.00200127	0.03998043	biological process
negative regulation of smooth muscle cell migration	11	3	27	PPARD,IGFBP5,TRIB1	0.00200127	0.03998043	biological process
embryonic digit morphogenesis	38	5	13	C2CD3,KIAA1715,HOXD13,GNA12,TULP3	0.00210056	0.04149773	biological process
female pregnancy	120	9	7	IGF1,MMP2,LEPR,FOSL1,PAPPA,OXTR,STAT5B,RXRA,TFCP2L1	0.00257237	0.05026015	biological process
cell migration	121	9	7	MMP2,CXCL12,LAMC1,HOXA5,CUL3,TNS3,ABI2,SHROOM2,COL5A1	0.00272102	0.05258667	biological process
social behavior	25	4	16	AVP,OXTR,HTT,MECP2	0.00284746	0.05418111	biological process
in utero embryonic development	221	13	5	C2CD3,BCL2L11,SMAD2,ADAM10,ASCL2,NCOR2,WNT3A,GNA12,CUL3,APBA2,SOX8,ARNT2,TULP3	0.0029399	0.05418111	biological process
inhibition of adenylate cyclase activity by G-protein signaling pathway	41	5	12	GNAI2,OPRK1,GPR44,ADCY1,ADCY2	0.00295552	0.05418111	biological process
negative regulation of gene-specific transcription from RNA polymerase II promoter	79	7	8	PER2,RXRA,ASCL2,NCOR2,SUFU,AHRR,NFIX	0.00299512	0.05418111	biological process
cell proliferation	419	20	4	TNFRSF1B,GNAI2,PPARD,EHF,FOXN1,PDPN,LIPG,CD74,TACC1,PDS5B,MAP3K2,PDXK,HLCS,UBE2L3,WDR12,UBR5,CHRM5,TXLNA,NDP,FRAT2	0.00324558	0.05418111	biological process
protein stabilization	42	5	11	PPARGC1A,PML,GPIHBP1,IPO9,HPS4	0.00328932	0.05418111	biological process
regulation of excitatory postsynaptic membrane potential	26	4	15	GRIN2A,MECP2,GRIK2,CHRNA3	0.00330166	0.05418111	biological process
white fat cell differentiation	13	3	23	NCOR2,CTBP1,PRDM16	0.00334614	0.05418111	biological process
startle response	13	3	23	DRD1,GRIN2A,MECP2	0.00334614	0.05418111	biological process
neural retina development	4	2	50	ATP2B2,ATP2B3	0.00338251	0.05418111	biological process
spongiotrophoblast differentiation	4	2	50	SOCS3,ASCL2	0.00338251	0.05418111	biological process
embryonic neurocranium morphogenesis	4	2	50	NDST1,TULP3	0.00338251	0.05418111	biological process
positive regulation of platelet activation	4	2	50	PDPN,PLEK	0.00338251	0.05418111	biological process
negative regulation of female receptivity	4	2	50	AVP,THRB	0.00338251	0.05418111	biological process
positive regulation of norepinephrine secretion	4	2	50	PLCD1,OXTR	0.00338251	0.05418111	biological process
positive regulation of actin filament bundle assembly	4	2	50	SYNPO,PLEK	0.00338251	0.05418111	biological process
clustering of voltage-gated potassium channels	4	2	50	CNTN2,CNTNAP2	0.00338251	0.05418111	biological process
common-partner SMAD protein phosphorylation	4	2	50	SMAD2,PML	0.00338251	0.05418111	biological process
progesterone receptor signaling pathway	4	2	50	KLF9,UBR5	0.00338251	0.05418111	biological process
cellular component movement	126	9	7	IGF1,IL13,TPM1,PDPN,CXCR5,ARFIP2,ABI2,TPM3,TPM4	0.00356919	0.05666089	biological process
sodium ion transport	152	10	6	SLC13A5,HCN3,SLC12A6,FXYD2,SLC9A9,SLC23A2,SCN1B,SLC38A1,ATP1A2,SCN2B	0.00395166	0.06217745	biological process
mitochondrion organization	44	5	11	PPARGC1A,OPA1,EPAS1,HTT,SPG7	0.00403688	0.06296116	biological process
sensory perception of light stimulus	14	3	21	GRM6,RHO,USH1C	0.00418286	0.06411315	biological process
chaperone mediated protein folding requiring cofactor	14	3	21	ERO1L,CD74,TOR2A	0.00418286	0.06411315	biological process
circadian rhythm	64	6	9	F7,EGR3,MAT2A,PER2,BHLHE40,ADCY1	0.00443869	0.06709494	biological process
synapse assembly	45	5	11	PCDHB9,PCDHB3,DRD1,MECP2,NRCAM	0.00445287	0.06709494	biological process
DNA replication	180	11	6	IGF1,RRM2B,NFIB,CDC6,SUPT16H,UPF1,CLSPN,MYST2,RPA4,DTL,NFIX	0.00450209	0.06726652	biological process
lung development	108	8	7	IGF1,SMAD2,ACVR2B,CUX1,EPAS1,NFIB,PDPN,HOXA5	0.00471622	0.06987866	biological process
zinc ion transport	29	4	13	SLC39A14,SLC30A8,SLC30A7,AP3D1	0.00495435	0.07280028	biological process
glutamate signaling pathway	15	3	20	GNA11,GRIN2A,GRIK2	0.00513555	0.07484433	biological process
exocytosis	88	7	7	RAPGEF4,RALA,EXOC5,TXLNA,SCAMP5,SLC17A9,SDF4	0.00545152	0.0779128	biological process
retinal rod cell development	5	2	40	NTRK2,BBS4	0.00554739	0.0779128	biological process
regulation of sequestering of zinc ion	5	2	40	SLC30A8,AP3D1	0.00554739	0.0779128	biological process
regulation of stress fiber assembly	5	2	40	TSC1,SYNPO	0.00554739	0.0779128	biological process
histone H3 acetylation	30	4	13	IRF4,MYST2,PHF17,BRPF1	0.00560902	0.0779128	biological process
response to light stimulus	30	4	13	GRIN2A,MAT2A,BHLHE40,RHO	0.00560902	0.0779128	biological process
endocytosis	160	10	6	RIN3,CLCN5,LDLR,LRP8,SH3GL1,HIP1,EPN2,CLEC4M,SH3BP4,UPK1A	0.00565595	0.07795565	biological process
anterior-posterior pattern formation	112	8	7	SMAD2,ACVR2B,HOXA5,HTT,WNT3A,HOXD13,HOXA1,CRKL	0.00586175	0.07864589	biological process
axon guidance	112	8	7	KLF7,NTN1,PVRL1,NRCAM,FEZ1,EXT1,NFASC,FEZ2	0.00586175	0.07864589	biological process
regulation of heart contraction	48	5	10	GNAI2,TPM1,THRB,KCNE1L,HSPB7	0.00588296	0.07864589	biological process
protein import into nucleus	48	5	10	DRD1,HTT,IPO9,PTTG1IP,KPNA6	0.00588296	0.07864589	biological process
pattern specification process	68	6	8	C2CD3,SMAD2,ACVR2B,HOXA5,HOXD13,CRKL	0.00597787	0.07910173	biological process
oxidation reduction	824	32	3	ALKBH5,LEPREL1,RDH13,TET3,CYBASC3,AKR7L,RFESD,AKR1CL1,HEPHL1,LDHA,ACOX1,CYP19A1,ERO1L,GPX7,DIO2,RRM2B,DAO,EGLN3,ETFDH,CTBP1,KDM5A,COX15,AIFM2,ACOX3,HIBADH,KCNAB3,KDM4B,FOXRED2,IYD,PHF8,ALDH8A1,GLYR1	0.00614977	0.07910173	biological process
locomotion	16	3	18	ATP2B2,GRIN2A,ATP1A2	0.00620836	0.07910173	biological process
activation of NF-kappaB-inducing kinase activity	16	3	18	IRAK1,TNFSF15,CARD10	0.00620836	0.07910173	biological process
positive regulation of osteoblast differentiation	31	4	12	IGF1,MEN1,ACVR2B,BMP6	0.00631896	0.07910173	biological process
regulation of long-term neuronal synaptic plasticity	31	4	12	DRD1,DRD5,GRIN2A,GRIK2	0.00631896	0.07910173	biological process
positive regulation of cAMP biosynthetic process	31	4	12	AVP,ABCA1,DRD1,DRD5	0.00631896	0.07910173	biological process
ATP catabolic process	31	4	12	ENTPD1,ABCC6,MYO9B,ATP1A2	0.00631896	0.07910173	biological process
response to cocaine	31	4	12	OXTR,DRD1,DRD5,GRIN2A	0.00631896	0.07910173	biological process
apoptosis	664	27	4	TNFRSF1B,CCK,BCL2L11,TIAM1,XIAP,PPARD,OPA1,NTN1,KCNIP3,AKAP13,HTT,PEA15,EGLN3,EDAR,PREX1,PAK2,SHB,HIP1,KRT8,PACS2,PEG10,UBE4B,PDCD6,APH1A,LITAF,PHF17,PHLDA3	0.00636195	0.07910173	biological process
heart development	191	11	5	PPARD,RAPGEF4,GNA11,SMAD2,ACVR2B,OXTR,NFATC1,RXRA,CRKL,POFUT1,CHRNA3	0.00696155	0.08523379	biological process
regulation of cell proliferation	165	10	6	IGF1,ESRRA,PPARD,FXYD2,PLCD1,NR5A2,NF2,EGLN3,HOXD13,PDS5B	0.00698222	0.08523379	biological process
memory	50	5	10	IGF1,OXTR,DRD1,GRIN2A,MECP2	0.00699895	0.08523379	biological process
pancreas development	32	4	12	SMAD2,ACVR2B,MEIS2,ONECUT2	0.00708607	0.0857077	biological process
labyrinthine layer blood vessel development	17	3	17	PLCD1,FZD5,HS6ST1	0.00740494	0.08877326	biological process
odontogenesis of dentine-containing tooth	51	5	9	BCL2L11,BSG,ACVR2B,NF2,EDAR	0.0076089	0.08877326	biological process
response to organic cyclic substance	221	12	5	LONP2,IGF1,AVP,FOSL1,LDHA,SOCS3,F7,OXTR,TRDN,GRIN2A,CDKN2B,RXRA	0.00778697	0.08877326	biological process
brown fat cell differentiation	33	4	12	PPARGC1A,ERO1L,PRDM16,LAMB3	0.00791218	0.08877326	biological process
regulation of muscle contraction	33	4	12	TPM1,TPM3,ATP1A2,CHRNA3	0.00791218	0.08877326	biological process
sensory perception of sound	118	8	6	ATP2B2,THRB,TUB,NDP,BARHL1,USH1C,TMIE,PGAP1	0.00796182	0.08877326	biological process
positive regulation of apoptosis	195	11	5	CCK,MMP2,DDIT3,BCL2L11,FOSL1,LDHA,MEN1,GRIN2A,FOXL2,RXRA,HOXA5	0.00807892	0.08877326	biological process
entry of virus into host cell	6	2	33	PVRL1,WWP2	0.00818831	0.08877326	biological process
negative regulation of erythrocyte differentiation	6	2	33	STAT5B,HOXA5	0.00818831	0.08877326	biological process
long term synaptic depression	6	2	33	DRD1,DRD5	0.00818831	0.08877326	biological process
anterograde axon cargo transport	6	2	33	KIF1A,SPG7	0.00818831	0.08877326	biological process
positive regulation of Cdc42 GTPase activity	6	2	33	ARAP1,ARHGAP27	0.00818831	0.08877326	biological process
positive regulation of calcium ion transport via voltage-gated calcium channel activity	6	2	33	IGF1,CXCL12	0.00818831	0.08877326	biological process
plasma membrane repair	6	2	33	SYT7,DYSF	0.00818831	0.08877326	biological process
histone H4-K8 acetylation	6	2	33	MYST2,PHF17	0.00818831	0.08877326	biological process
histone H4-K5 acetylation	6	2	33	MYST2,PHF17	0.00818831	0.08877326	biological process
response to xenobiotic stimulus	6	2	33	AHRR,ARNT2	0.00818831	0.08877326	biological process
cell volume homeostasis	18	3	16	TRPV4,SLC12A6,CLCN6	0.00872844	0.09202792	biological process
bile acid metabolic process	18	3	16	NR5A2,AMACR,ACOX3	0.00872844	0.09202792	biological process
viral genome replication	18	3	16	OPRK1,CTBP1,CLEC4M	0.00872844	0.09202792	biological process
response to activity	34	4	11	IGF1,MMP2,UCP3,PPARD	0.00879907	0.09202792	biological process
eating behavior	34	4	11	CCK,LEPR,OXTR,DRD1	0.00879907	0.09202792	biological process
cholesterol transport	34	4	11	ABCA1,LDLR,NPC1L1,GPIHBP1	0.00879907	0.09202792	biological process
cell morphogenesis	53	5	9	ATP2B2,PDPN,CUL3,SHROOM2,TFCP2L1	0.00893787	0.09270161	biological process
ATP biosynthetic process	74	6	8	KIAA0195,ATP9A,ATP2B2,PRKAG2,ATP2B3,ATP1A2	0.00896776	0.09270161	biological process
response to oxidative stress	147	9	6	MMP2,DDIT3,EPAS1,GPX7,RRM2B,ETFDH,SLC23A2,CHRNA4,TPM4	0.0095943	0.0979247	biological process
sensory perception of pain	54	5	9	KCNIP3,GRIN2A,MECP2,DLG2,CHRNA4	0.00965888	0.0979247	biological process
gastrulation	35	4	11	SMAD2,HTT,CUL3,EXT1	0.00974841	0.0979247	biological process
heart looping	35	4	11	C2CD3,WNT3A,SUFU,BBS4	0.00974841	0.0979247	biological process
negative regulation of transforming growth factor beta receptor signaling pathway	35	4	11	PRDM16,SKI,PEG10,ONECUT2	0.00974841	0.0979247	biological process
G2-M transition DNA damage checkpoint	19	3	15	FZR1,CLSPN,DTL	0.0101815	0.1000150	biological process
SMAD protein signal transduction	19	3	15	BMP6,SKI,ARAP1	0.0101815	0.1000150	biological process
regulation of action potential	19	3	15	GNA11,GRIN2A,CHRNA4	0.0101815	0.1000150	biological process
sarcomere organization	19	3	15	CAPN3,TPM1,KRT8	0.0101815	0.1000150	biological process
growth	55	5	9	MSTN,BMP6,BMP8B,BMP3,GDF1	0.0104189	0.1013033	biological process
protein ubiquitination	149	9	6	FBXO9,DCAF16,DCAF10,WWP2,FBXW7,CUL3,UBE2L3,UBE4B,UBR5	0.0104266	0.1013033	biological process
positive regulation of cell migration	100	7	7	CXCL12,IGF1R,F7,DRD1,PDPN,ADAM10,ONECUT2	0.0107537	0.1034296	biological process
dendrite development	36	4	11	MECP2,ABI2,BBS4,SS18L1	0.0107618	0.1034296	biological process
muscle contraction	125	8	6	OXTR,DRD1,TRDN,TPM1,DYSF,TPM3,TPM4,LMOD1	0.0110739	0.1039264	biological process
regulation of branching involved in prostate gland morphogenesis	7	2	28	RXRA,HOXD13	0.0112811	0.1039264	biological process
serotonin metabolic process	7	2	28	ATP2B2,GRIN2A	0.0112811	0.1039264	biological process
citrate metabolic process	7	2	28	ACO1,STAT5B	0.0112811	0.1039264	biological process
valine metabolic process	7	2	28	STAT5B,HIBADH	0.0112811	0.1039264	biological process
histone H4-K12 acetylation	7	2	28	MYST2,PHF17	0.0112811	0.1039264	biological process
regulation of inhibitory postsynaptic membrane potential	7	2	28	GRIK2,CHRNA4	0.0112811	0.1039264	biological process
phospholipid homeostasis	7	2	28	ABCA1,LIPG	0.0112811	0.1039264	biological process
cholesterol metabolic process	78	6	7	LEPR,ABCA1,PPARD,LDLR,NPC1L1,RXRA	0.0114756	0.1051733	biological process
dendrite morphogenesis	20	3	15	KLF7,SDC2,DCLK1	0.0117665	0.1067390	biological process
camera-type eye morphogenesis	20	3	15	PVRL1,SKI,SHROOM2	0.0117665	0.1067390	biological process
protein processing	37	4	10	C2CD3,LONP2,METAP2,APH1A	0.0118407	0.1068668	biological process
organ morphogenesis	179	10	5	IGF1R,THRB,FOXN1,HTT,WNT3A,PAX8,NDST1,CRKL,TLE2,ONECUT2	0.0119909	0.1076759	biological process
Wnt receptor signaling pathway	154	9	5	WNT3A,FZD1,DISC1,TLE2,FZD5,FZD10,NDP,FRAT2,MESDC2	0.012744	0.1131871	biological process
Ras protein signal transduction	80	6	7	IGF1,RALA,SDCBP,CRKL,RRAS,RAPGEF6	0.0128989	0.1131871	biological process
G1-S transition of mitotic cell cycle	58	5	8	NFATC1,GPR132,RCC1,CUL3,CAMK2D	0.012942	0.1131871	biological process
BMP signaling pathway	58	5	8	ACVR2B,BMP6,WNT3A,SKI,USP9X	0.012942	0.1131871	biological process
positive regulation of anti-apoptosis	38	4	10	IGF1,IGF1R,OPA1,PDXK	0.0129866	0.1131871	biological process
response to testosterone stimulus	38	4	10	AVP,MSTN,HOXB13,PSPH	0.0129866	0.1131871	biological process
response to DNA damage stimulus	266	13	4	DDIT3,XIAP,MEN1,RRM2B,RAD23B,SUPT16H,PARG,CLSPN,C17orf70,UBR5,DTL,CEP63,MUM1	0.0131777	0.1142924	biological process
negative regulation of smooth muscle cell proliferation	21	3	14	PPARD,IGFBP5,TRIB1	0.0134853	0.1152734	biological process
fatty acid oxidation	21	3	14	PPARGC1A,PPARD,ACOX1	0.0134853	0.1152734	biological process
neutral amino acid transport	21	3	14	SLC7A5,SLC38A1,SLC43A1	0.0134853	0.1152734	biological process
endosome transport	39	4	10	ABCA1,HTT,DCLK1,AGAP2	0.0142008	0.1185534	biological process
regulation of ARF GTPase activity	39	4	10	GIT2,AGAP2,ARAP1,SMAP2	0.0142008	0.1185534	biological process
hemopoiesis	82	6	7	ROGDI,MEN1,EPAS1,MEIS1,WNT3A,TTC7A	0.0144414	0.1185534	biological process
leukocyte homeostasis	8	2	25	BCL2L11,MEN1	0.0148025	0.1185534	biological process
lens fiber cell differentiation	8	2	25	FZR1,NF2	0.0148025	0.1185534	biological process
maternal behavior	8	2	25	AVP,OXTR	0.0148025	0.1185534	biological process
positive regulation of filopodium assembly	8	2	25	RALA,ARAP1	0.0148025	0.1185534	biological process
mitochondrial DNA replication	8	2	25	RRM2B,RNASEH1	0.0148025	0.1185534	biological process
histone H4-K16 acetylation	8	2	25	MYST2,PHF17	0.0148025	0.1185534	biological process
reduction of cytosolic calcium ion concentration	8	2	25	GTF2I,ATP1A2	0.0148025	0.1185534	biological process
Notch receptor processing	8	2	25	ADAM10,APH1A	0.0148025	0.1185534	biological process
folic acid transport	8	2	25	SLC46A1,PDPN	0.0148025	0.1185534	biological process
dopamine transport	8	2	25	DRD1,CHRM5	0.0148025	0.1185534	biological process
luteinization	8	2	25	STAT5B,CAPN5	0.0148025	0.1185534	biological process
temperature homeostasis	22	3	13	AVP,PPARGC1A,DRD1	0.0153392	0.1223009	biological process
negative regulation of signal transduction	61	5	8	SOCS3,RGS3,RGS7BP,RGS9BP,RGS11	0.0158483	0.1244466	biological process
interspecies interaction between organisms	304	14	4	CLDN1,LDLR,PVRL1,WWP2,RALA,PML,RXRA,CRTC1,CTBP1,PAK2,KRT8,PACS2,CLEC4M,AP1M1	0.0165941	0.1244466	biological process
central nervous system development	135	8	5	MBP,ASCL2,HTT,SH3GL1,NRCAM,DCLK1,ARNT2,DSCAML1	0.016965	0.1244466	biological process
developmental pigmentation	23	3	13	BCL2L11,GNA11,SLC45A2	0.0173295	0.1244466	biological process
synapse organization	23	3	13	ATP2B2,TSC1,NFASC	0.0173295	0.1244466	biological process
inner ear morphogenesis	63	5	7	ATP2B2,WNT3A,HOXA1,USH1C,TMIE	0.0180097	0.1244466	biological process
response to cytokine stimulus	111	7	6	MMP2,FOSL1,SOCS3,OXTR,CDKN2B,PML,EPHA3	0.0182405	0.1244466	biological process
palate development	42	4	9	SMAD2,MEN1,ACVR2B,SKI	0.0182654	0.1244466	biological process
mesoderm development	42	4	9	ACVR2B,WNT3A,EXT1,MESDC2	0.0182654	0.1244466	biological process
negative regulation of cell adhesion	42	4	9	MMP2,ADAM10,RND1,DSCAML1	0.0182654	0.1244466	biological process
response to progesterone stimulus	42	4	9	FOSL1,SOCS3,OXTR,PDXK	0.0182654	0.1244466	biological process
mating behavior	9	2	22	DRD1,DRD5	0.0187299	0.1244466	biological process
ear development	9	2	22	BCL2L11,SHROOM2	0.0187299	0.1244466	biological process
behavioral response to nicotine	9	2	22	CHRNA4,CHRNA3	0.0187299	0.1244466	biological process
regulation of S phase of mitotic cell cycle	9	2	22	RCC1,UBE2L3	0.0187299	0.1244466	biological process
DNA replication checkpoint	9	2	22	CDC6,CLSPN	0.0187299	0.1244466	biological process
negative regulation of protein kinase B signaling cascade	9	2	22	IGF1R,PHLDA3	0.0187299	0.1244466	biological process
positive regulation of adenylate cyclase activity	9	2	22	DRD1,DRD5	0.0187299	0.1244466	biological process
regulation of synapse structure and activity	9	2	22	CYP19A1,USH1C	0.0187299	0.1244466	biological process
Notch signaling pathway	64	5	7	DTX1,ADAM10,FBXW7,WDR12,POFUT1	0.0191598	0.1244466	biological process
cellular response to extracellular stimulus	24	3	12	FOSL1,LDHA,CDKN2B	0.0194568	0.1244466	biological process
regulation of protein kinase activity	24	3	12	TSC1,AKAP13,CAMKK2	0.0194568	0.1244466	biological process
calcium ion-dependent exocytosis	24	3	12	RAPGEF4,SYT5,SDF4	0.0194568	0.1244466	biological process
gamma-aminobutyric acid signaling pathway	24	3	12	GNAI2,GABRB3,GABRA1	0.0194568	0.1244466	biological process
fat cell differentiation	43	4	9	RUNX1T1,BBS4,SOX8,SDF4	0.0197644	0.1244466	biological process
metabolic process	832	30	3	ARSD,AUH,PNPLA4,ATP9A,AHCYL2,ZNF512B,RDH13,ATP2B2,MMP2,LDHA,ACO1,ACOX1,AMACR,DAO,SULF2,CTBP1,LPCAT1,AGPAT3,SPTLC2,GALC,PMM2,ATP2B3,ATP1A2,UBA5,PSPH,ACOX3,HIBADH,UCK2,ALDH8A1,GLYR1	0.0199797	0.1244466	biological process
activation of caspase activity	65	5	7	CCK,PML,TNFSF15,HIP1,PDCD6	0.0203571	0.1244466	biological process
phospholipid biosynthetic process	65	5	7	MBOAT1,PPARD,LPCAT1,AGPAT3,EPT1	0.0203571	0.1244466	biological process
homophilic cell adhesion	167	9	5	PCDHB9,PCDHB3,PVRL1,DSC1,FAT3,DSG3,CADM3,CDH6,DSCAML1	0.0205415	0.1244466	biological process
cell surface receptor linked signaling pathway	253	12	4	LPHN3,TNFRSF1B,LEPR,BSG,OXTR,DTX1,LILRB2,FZD1,FZD5,FZD10,BRD8,CLEC2D	0.020711	0.1244466	biological process
cell division	314	14	4	CDC6,FZR1,RALA,CEP110,NCAPG,RCC1,SMC2,TACC1,PDS5B,RCC2,USP9X,SEPT3,CEP63,ARL8A	0.0212593	0.1244466	biological process
response to UV	44	4	9	MEN1,PML,UBE4B,DTL	0.0213372	0.1244466	biological process
negative regulation of cell proliferation	376	16	4	IGF1,FOSL1,SMAD2,TSC1,MEN1,NFIB,CDC6,CDKN2B,PML,RXRA,NF2,CTBP1,PDS5B,SKI,DLG3,MXD4	0.0214026	0.1244466	biological process
thymus development	25	3	12	BCL2L11,FOXN1,CRKL	0.0217218	0.1244466	biological process
wound healing	91	6	6	PPARD,CX3CL1,TPM1,DRD5,SDC2,MUSTN1	0.0229769	0.1244466	biological process
osteoblast differentiation	45	4	8	IGF1,IGFBP5,BMP6,SOX8	0.0229845	0.1244466	biological process
feeding behavior	45	4	8	ADM2,DRD1,NTRK2,UCK2	0.0229845	0.1244466	biological process
determination of adult lifespan	10	2	20	HTT,TFCP2L1	0.0230419	0.1244466	biological process
detection of bacterium	10	2	20	PARG,PGLYRP4	0.0230419	0.1244466	biological process
exocrine pancreas development	10	2	20	IGF1,IGF1R	0.0230419	0.1244466	biological process
olfactory bulb development	10	2	20	SKI,EXT1	0.0230419	0.1244466	biological process
prostate gland growth	10	2	20	IGF1,CYP19A1	0.0230419	0.1244466	biological process
regulation of osteoblast differentiation	10	2	20	ESRRA,FZD1	0.0230419	0.1244466	biological process
adipose tissue development	10	2	20	PPARD,SOX8	0.0230419	0.1244466	biological process
embryonic foregut morphogenesis	10	2	20	SMAD2,ACVR2B	0.0230419	0.1244466	biological process
neuron recognition	10	2	20	CNTNAP2,OPCML	0.0230419	0.1244466	biological process
amino acid transmembrane transport	10	2	20	SLC7A5,SLC38A1	0.0230419	0.1244466	biological process
axon ensheathment	10	2	20	PPARD,MBP	0.0230419	0.1244466	biological process
DNA damage response, signal transduction by p53 class mediator resulting in cell cycle arrest	10	2	20	PML,GTSE1	0.0230419	0.1244466	biological process
negative regulation of smoothened signaling pathway	10	2	20	SUFU,TULP3	0.0230419	0.1244466	biological process
activation of adenylate cyclase activity by dopamine receptor signaling pathway	10	2	20	DRD1,DRD5	0.0230419	0.1244466	biological process
maintenance of protein location in nucleus	10	2	20	PML,BBS4	0.0230419	0.1244466	biological process
cotranslational protein targeting to membrane	10	2	20	SRPR,SEC62	0.0230419	0.1244466	biological process
metabotropic glutamate receptor signaling pathway	10	2	20	GNAI2,GRM6	0.0230419	0.1244466	biological process
cerebellum development	26	3	11	ATP2B2,MECP2,SDF4	0.0241244	0.1244466	biological process
neuron apoptosis	26	3	11	MAX,HTT,GRIK2	0.0241244	0.1244466	biological process
carbohydrate biosynthetic process	26	3	11	CHST13,HS6ST1,HS6ST3	0.0241244	0.1244466	biological process
modification-dependent protein catabolic process	414	17	4	FBXO9,UBR7,ZYG11B,URM1,XIAP,SOCS3,WWP2,FZR1,FBXW7,SUMO4,LRSAM1,UBR5,ASB4,DTL,SPSB1,UBA5,ZNRF1	0.0245101	0.1259507	biological process
regulation of G-protein coupled receptor protein signaling pathway	46	4	8	RGS3,GIT2,GRK6,RGS11	0.0247069	0.1265962	biological process
cellular calcium ion homeostasis	93	6	6	ATP2B2,TRPV4,CXCL12,TRDN,DRD5,GRIK2	0.0252518	0.1290164	biological process
response to estrogen stimulus	94	6	6	MMP2,LEPR,MSTN,LDLR,LDHA,F7	0.0264435	0.1347179	biological process
associative learning	27	3	11	DRD1,DRD5,HTT	0.0266646	0.1350703	biological process
cellular response to protein stimulus	27	3	11	GRIN2A,LRP8,WNT3A	0.0266646	0.1350703	biological process
negative regulation of neuron apoptosis	70	5	7	XIAP,HTT,MECP2,GRIK2,BARHL1	0.0270734	0.1363640	biological process
amino acid transport	70	5	7	SLC43A2,SLC7A5,PDPN,SLC38A1,SLC43A1	0.0270734	0.1363640	biological process
myotube differentiation	11	2	18	TRDN,SKI	0.0277176	0.1368941	biological process
long-term synaptic potentiation	11	2	18	DRD1,MECP2	0.0277176	0.1368941	biological process
intestinal cholesterol absorption	11	2	18	LDLR,NPC1L1	0.0277176	0.1368941	biological process
regulation of cell-matrix adhesion	11	2	18	TSC1,ONECUT2	0.0277176	0.1368941	biological process
hyperosmotic salinity response	11	2	18	AVP,TRPV4	0.0277176	0.1368941	biological process
SMAD protein nuclear translocation	11	2	18	PML,ARAP1	0.0277176	0.1368941	biological process
estrous cycle phase	11	2	18	OXTR,NCOR2	0.0277176	0.1368941	biological process
immune response	585	22	3	TNFRSF1B,IL13,CXCL12,IGF1R,OPRK1,BMP6,MBP,CX3CL1,SKAP1,GPR44,PVRL1,CCR7,IL1RAP,TNFSF15,CD74,LILRB2,SLA2,CD1C,CLEC4M,CLEC5A,PGLYRP4,CLEC4D	0.0282746	0.1392583	biological process
regulation of cell shape	71	5	7	PDPN,GNA12,GAS7,ARAP1,EPB41L2	0.0285665	0.1403073	biological process
response to estradiol stimulus	122	7	5	LDLR,SOCS3,OXTR,STAT5B,NCOR2,PRDM2,ARNT2	0.0287943	0.1410365	biological process
response to glucose stimulus	96	6	6	PPARD,LDHA,SMAD2,ACVR2B,NNAT,SLC30A8	0.0289375	0.1413486	biological process
determination of left-right symmetry	49	4	8	ACVR2B,WNT3A,SUFU,ARL13B	0.0303317	0.1473491	biological process
positive regulation of gene-specific transcription	49	4	8	IGF1,PPARGC1A,SMAD2,NR5A2	0.0303317	0.1473491	biological process
response to heat	73	5	6	MSTN,CXCL12,SOCS3,HSPB7,DNAJA4	0.0317066	0.1531747	biological process
mesoderm formation	29	3	10	SMAD2,NF2,TLX2	0.0321559	0.1531747	biological process
actin filament bundle assembly	29	3	10	GAS7,SHROOM2,USH1C	0.0321559	0.1531747	biological process
response to electrical stimulus	29	3	10	MMP2,MSTN,DISC1	0.0321559	0.1531747	biological process
response to lipopolysaccharide	181	9	4	IGF1,IL13,SOCS3,IRAK1,STAT5B,DIO2,EPHA3,TRIB1,GNG12	0.0322651	0.1531747	biological process
learning or memory	50	4	8	GRIN2A,PRKCG,HTT,ABI2	0.0323606	0.1531747	biological process
JNK cascade	50	4	8	IRAK1,MAP2K7,CRKL,TRIB1	0.0323606	0.1531747	biological process
protein polyubiquitination	50	4	8	UBE2L3,UBE4B,LRSAM1,DTL	0.0323606	0.1531747	biological process
sleep	12	2	16	OXTR,GRIN2A	0.032737	0.1531747	biological process
regulation of dendrite morphogenesis	12	2	16	LZTS1,CHRNA3	0.032737	0.1531747	biological process
regulation of osteoclast differentiation	12	2	16	ESRRA,ADAM10	0.032737	0.1531747	biological process
cellular response to peptide hormone stimulus	12	2	16	MAX,FZD1	0.032737	0.1531747	biological process
grooming behavior	12	2	16	AVP,DRD1	0.032737	0.1531747	biological process
muscarinic acetylcholine receptor signaling pathway	12	2	16	GNAI2,CHRM5	0.032737	0.1531747	biological process
response to calcium ion	74	5	6	CAPN3,PLCD1,GRIN2A,HTT,PDCD6	0.0333543	0.1556534	biological process
regulation of cell differentiation	51	4	7	SOCS3,BMP6,WNT3A,SIK1	0.0344671	0.1604254	biological process
elevation of cytosolic calcium ion concentration	127	7	5	AVP,TRPV4,P2RY4,TRPC6,OXTR,CCR7,GNG3	0.0347294	0.1612242	biological process
protein localization	75	5	6	GRIN2A,MECP2,NRCAM,CADM3,GRASP	0.0350544	0.1621240	biological process
collagen fibril organization	30	3	10	COL12A1,COL5A1,COL5A3	0.0351056	0.1621240	biological process
carbohydrate transport	52	4	7	PEA15,SLC35D2,SLC37A1,SLC37A2	0.0366515	0.1688248	biological process
epidermis development	102	6	5	PPARD,FOXN1,FLOT2,HOXB13,EDAR,LAMB3	0.0373292	0.1715021	biological process
peptide hormone secretion	13	2	15	HTT,SMPD3	0.0380808	0.1722841	biological process
regulation of mitochondrial membrane permeability	13	2	15	HTT,SLC25A27	0.0380808	0.1722841	biological process
pentose-phosphate shunt	13	2	15	HIBADH,GLYR1	0.0380808	0.1722841	biological process
prostaglandin metabolic process	13	2	15	ACOX1,PDPN	0.0380808	0.1722841	biological process
response to endoplasmic reticulum stress	13	2	15	DDIT3,SCAMP5	0.0380808	0.1722841	biological process
hemidesmosome assembly	13	2	15	LAMC1,LAMB3	0.0380808	0.1722841	biological process
positive regulation of protein kinase activity	31	3	9	PRKAG2,LRP8,AGAP2	0.0381899	0.1723392	biological process
regulation of membrane potential	53	4	7	GRIN2A,GRIK2,CHRNA4,CHRNA3	0.0389138	0.1731282	biological process
myelination	53	4	7	CLDN1,TSC1,MBP,NFASC	0.0389138	0.1731282	biological process
retina development in camera-type eye	32	3	9	MAX,PVRL1,SKI	0.0414075	0.1731282	biological process
cilium assembly	32	3	9	C2CD3,BBS4,ONECUT2	0.0414075	0.1731282	biological process
positive regulation of inflammatory response	32	3	9	CX3CL1,TLR7,STAT5B	0.0414075	0.1731282	biological process
response to gamma radiation	32	3	9	SOCS3,MEN1,PML	0.0414075	0.1731282	biological process
response to glucocorticoid stimulus	132	7	5	IGF1,MSTN,UCP3,SOCS3,PAPPA,BMP6,RXRA	0.0414241	0.1731282	biological process
response to drug	443	17	3	MMP2,CAPN3,DDIT3,ABCA1,FOSL1,LDHA,SOCS3,OXTR,DRD1,GRIN2A,MAT2A,LRP8,ADD3,ADCY1,PDXK,ABCC6,CHRNA3	0.0422598	0.1731282	biological process
parturition	14	2	14	MMP2,PTGFR	0.0437305	0.1731282	biological process
face morphogenesis	14	2	14	MMP2,SKI	0.0437305	0.1731282	biological process
negative regulation of fat cell differentiation	14	2	14	NCOR2,WNT3A	0.0437305	0.1731282	biological process
positive regulation of interferon-gamma biosynthetic process	14	2	14	TLR7,EBI3	0.0437305	0.1731282	biological process
negative regulation of synaptic transmission	14	2	14	GNAI2,RAPGEF4	0.0437305	0.1731282	biological process
positive regulation of cellular component movement	14	2	14	STAT5B,PDPN	0.0437305	0.1731282	biological process
mitotic chromosome condensation	14	2	14	NCAPG,SMC2	0.0437305	0.1731282	biological process
synaptic transmission, dopaminergic	14	2	14	DRD1,DRD5	0.0437305	0.1731282	biological process
negative regulation of JNK cascade	14	2	14	AIDA,MEN1	0.0437305	0.1731282	biological process
regulation of neuron apoptosis	14	2	14	KCNIP3,SPPL3	0.0437305	0.1731282	biological process
histone modification	14	2	14	RTF1,HLCS	0.0437305	0.1731282	biological process
response to gravity	14	2	14	MSTN,FOSL1	0.0437305	0.1731282	biological process
regulation of smoothened signaling pathway	14	2	14	C2CD3,TULP3	0.0437305	0.1731282	biological process
negative regulation of protein catabolic process	14	2	14	GRIN2A,PRKCG	0.0437305	0.1731282	biological process
lipid metabolic process	348	14	4	BTN3A1,PLCXD2,UCP3,PPARD,LDLR,NPC1L1,ACOX1,PLCD1,LIPG,LRP8,THRSP,CRAT,ACOX3,BTN2A1	0.0445735	0.1731282	biological process
endoderm development	33	3	9	SMAD2,LAMC1,EXT1	0.0447571	0.1731282	biological process
anatomical structure morphogenesis	163	8	4	WHSC1,HTT,WNT3A,PAX8,HOXA1,CPM,PHLDA3,ONECUT2	0.0448196	0.1731282	biological process
response to nutrient	135	7	5	GNAI2,UCP3,DDIT3,ABCA1,LDHA,RXRA,LIPG	0.0458169	0.1731282	biological process
positive regulation of cell growth	56	4	7	IGF1,AVP,ADAM10,EXTL3	0.0461691	0.1731282	biological process
transforming growth factor beta receptor signaling pathway	81	5	6	MSTN,SMAD2,PML,USP9X,ARAP1	0.0463683	0.1731282	biological process
induction of apoptosis by extracellular signals	108	6	5	BCL2L11,TIAM1,AKAP13,PREX1,PDCD6,APH1A	0.0471339	0.1731282	biological process
camera-type eye development	57	4	7	SKI,ABI2,SHROOM2,MAB21L2	0.0487434	0.1765087	biological process
regulation of translation	109	6	5	IGF1,ACO1,TSC1,PUM2,EIF4E3,TNRC6B	0.0489087	0.1766198	biological process
response to other organism	15	2	13	GRIN2A,KRT8	0.0496681	0.1766198	biological process
anterior-posterior axis specification	15	2	13	SKI,PGAP1	0.0496681	0.1766198	biological process
limb development	15	2	13	KIAA1715,TULP3	0.0496681	0.1766198	biological process
positive regulation of interleukin-2 biosynthetic process	15	2	13	STAT5B,IRF4	0.0496681	0.1766198	biological process
ovulation from ovarian follicle	15	2	13	MMP2,LEPR	0.0496681	0.1766198	biological process
positive regulation of NF-kappaB import into nucleus	15	2	13	TLR7,EDAR	0.0496681	0.1766198	biological process
cellular respiration	15	2	13	PPARGC1A,COX15	0.0496681	0.1766198	biological process
negative regulation of hydrolase activity	15	2	13	LEPR,ATPIF1	0.0496681	0.1766198	biological process
protein transport	588	21	3	SNX24,MTX3,MYO1C,AGAP2,EXOC5,STX18,SEC62,APBA2,SIL1,LRSAM1,GGA1,ABCB9,IPO9,AP3D1,RAB26,SCAMP5,RAB36,AP1M1,PGAP1,ARCN1,KPNA6	0.0498321	0.1768492	biological process
